# Supplementary material for: Decadal erosion of coral assemblages by multiple disturbances in the Palm Islands, central Great Barrier Reef
Source: Sci Rep. 2018 Aug 8;8:11885. doi: 10.1038/s41598-018-29608-y (PMC6082856; doi:10.1038/s41598-018-29608-y)
Supplement: Supplementary file 2 — Dataset 1 [file 41598_2018_29608_MOESM2_ESM.csv]

Year	Site	Transect	Family	Genus	Sp	Morphology	Category	LIT
2008	NEO	1	Acroporidae	Acropora	bottlebrush	Corymbose/Plating	Acropora	0
2008	NEO	2	Acroporidae	Acropora	bottlebrush	Corymbose/Plating	Acropora	0
2008	NEO	3	Acroporidae	Acropora	bottlebrush	Corymbose/Plating	Acropora	0
2008	EP	1	Acroporidae	Acropora	bottlebrush	Corymbose/Plating	Acropora	25
2008	EP	2	Acroporidae	Acropora	bottlebrush	Corymbose/Plating	Acropora	626
2008	EP	3	Acroporidae	Acropora	bottlebrush	Corymbose/Plating	Acropora	5
2011	NEO	1	Acroporidae	Acropora	bottlebrush	Corymbose/Plating	Acropora	0
2011	NEO	2	Acroporidae	Acropora	bottlebrush	Corymbose/Plating	Acropora	0
2011	NEO	3	Acroporidae	Acropora	bottlebrush	Corymbose/Plating	Acropora	0
2011	EP	1	Acroporidae	Acropora	bottlebrush	Corymbose/Plating	Acropora	0
2011	EP	2	Acroporidae	Acropora	bottlebrush	Corymbose/Plating	Acropora	0
2011	EP	3	Acroporidae	Acropora	bottlebrush	Corymbose/Plating	Acropora	0
2014	NEO	1	Acroporidae	Acropora	bottlebrush	Corymbose/Plating	Acropora	0
2014	NEO	2	Acroporidae	Acropora	bottlebrush	Corymbose/Plating	Acropora	0
2014	NEO	3	Acroporidae	Acropora	bottlebrush	Corymbose/Plating	Acropora	0
2014	EP	1	Acroporidae	Acropora	bottlebrush	Corymbose/Plating	Acropora	0
2014	EP	2	Acroporidae	Acropora	bottlebrush	Corymbose/Plating	Acropora	0
2014	EP	3	Acroporidae	Acropora	bottlebrush	Corymbose/Plating	Acropora	0
2008	NEO	1	Acroporidae	Acropora	bushy	Branching/Arborescent	Acropora	15
2008	NEO	2	Acroporidae	Acropora	bushy	Branching/Arborescent	Acropora	10
2008	NEO	3	Acroporidae	Acropora	bushy	Branching/Arborescent	Acropora	10
2008	EP	1	Acroporidae	Acropora	bushy	Branching/Arborescent	Acropora	25
2008	EP	2	Acroporidae	Acropora	bushy	Branching/Arborescent	Acropora	17
2008	EP	3	Acroporidae	Acropora	bushy	Branching/Arborescent	Acropora	17
2011	NEO	1	Acroporidae	Acropora	bushy	Branching/Arborescent	Acropora	0
2011	NEO	2	Acroporidae	Acropora	bushy	Branching/Arborescent	Acropora	0
2011	NEO	3	Acroporidae	Acropora	bushy	Branching/Arborescent	Acropora	0
2011	EP	1	Acroporidae	Acropora	bushy	Branching/Arborescent	Acropora	0
2011	EP	2	Acroporidae	Acropora	bushy	Branching/Arborescent	Acropora	0
2011	EP	3	Acroporidae	Acropora	bushy	Branching/Arborescent	Acropora	0
2014	NEO	1	Acroporidae	Acropora	bushy	Branching/Arborescent	Acropora	0
2014	NEO	2	Acroporidae	Acropora	bushy	Branching/Arborescent	Acropora	0
2014	NEO	3	Acroporidae	Acropora	bushy	Branching/Arborescent	Acropora	0
2014	EP	1	Acroporidae	Acropora	bushy	Branching/Arborescent	Acropora	0
2014	EP	2	Acroporidae	Acropora	bushy	Branching/Arborescent	Acropora	0
2014	EP	3	Acroporidae	Acropora	bushy	Branching/Arborescent	Acropora	0
2008	NEO	1	Acroporidae	Acropora	clumping	Corymbose/Plating	Acropora	0
2008	NEO	2	Acroporidae	Acropora	clumping	Corymbose/Plating	Acropora	0
2008	NEO	3	Acroporidae	Acropora	clumping	Corymbose/Plating	Acropora	0
2008	EP	1	Acroporidae	Acropora	clumping	Corymbose/Plating	Acropora	0
2008	EP	2	Acroporidae	Acropora	clumping	Corymbose/Plating	Acropora	0
2008	EP	3	Acroporidae	Acropora	clumping	Corymbose/Plating	Acropora	0
2011	NEO	1	Acroporidae	Acropora	clumping	Corymbose/Plating	Acropora	0
2011	NEO	2	Acroporidae	Acropora	clumping	Corymbose/Plating	Acropora	0
2011	NEO	3	Acroporidae	Acropora	clumping	Corymbose/Plating	Acropora	0
2011	EP	1	Acroporidae	Acropora	clumping	Corymbose/Plating	Acropora	0
2011	EP	2	Acroporidae	Acropora	clumping	Corymbose/Plating	Acropora	0
2011	EP	3	Acroporidae	Acropora	clumping	Corymbose/Plating	Acropora	0
2014	NEO	1	Acroporidae	Acropora	clumping	Corymbose/Plating	Acropora	0
2014	NEO	2	Acroporidae	Acropora	clumping	Corymbose/Plating	Acropora	0
2014	NEO	3	Acroporidae	Acropora	clumping	Corymbose/Plating	Acropora	0
2014	EP	1	Acroporidae	Acropora	clumping	Corymbose/Plating	Acropora	0
2014	EP	2	Acroporidae	Acropora	clumping	Corymbose/Plating	Acropora	0
2014	EP	3	Acroporidae	Acropora	clumping	Corymbose/Plating	Acropora	0
2008	NEO	1	Acroporidae	Acropora	corymbose	Corymbose/Plating	Acropora	20
2008	NEO	2	Acroporidae	Acropora	corymbose	Corymbose/Plating	Acropora	91
2008	NEO	3	Acroporidae	Acropora	corymbose	Corymbose/Plating	Acropora	0
2008	EP	1	Acroporidae	Acropora	corymbose	Corymbose/Plating	Acropora	0
2008	EP	2	Acroporidae	Acropora	corymbose	Corymbose/Plating	Acropora	0
2008	EP	3	Acroporidae	Acropora	corymbose	Corymbose/Plating	Acropora	0
2011	NEO	1	Acroporidae	Acropora	corymbose	Corymbose/Plating	Acropora	0
2011	NEO	2	Acroporidae	Acropora	corymbose	Corymbose/Plating	Acropora	0
2011	NEO	3	Acroporidae	Acropora	corymbose	Corymbose/Plating	Acropora	0
2011	EP	1	Acroporidae	Acropora	corymbose	Corymbose/Plating	Acropora	0
2011	EP	2	Acroporidae	Acropora	corymbose	Corymbose/Plating	Acropora	0
2011	EP	3	Acroporidae	Acropora	corymbose	Corymbose/Plating	Acropora	0
2014	NEO	1	Acroporidae	Acropora	corymbose	Corymbose/Plating	Acropora	0
2014	NEO	2	Acroporidae	Acropora	corymbose	Corymbose/Plating	Acropora	12
2014	NEO	3	Acroporidae	Acropora	corymbose	Corymbose/Plating	Acropora	2
2014	EP	1	Acroporidae	Acropora	corymbose	Corymbose/Plating	Acropora	14
2014	EP	2	Acroporidae	Acropora	corymbose	Corymbose/Plating	Acropora	6
2014	EP	3	Acroporidae	Acropora	corymbose	Corymbose/Plating	Acropora	0
2008	NEO	1	Acroporidae	Acropora	digitate	Corymbose/Plating	Acropora	0
2008	NEO	2	Acroporidae	Acropora	digitate	Corymbose/Plating	Acropora	0
2008	NEO	3	Acroporidae	Acropora	digitate	Corymbose/Plating	Acropora	0
2008	EP	1	Acroporidae	Acropora	digitate	Corymbose/Plating	Acropora	0
2008	EP	2	Acroporidae	Acropora	digitate	Corymbose/Plating	Acropora	0
2008	EP	3	Acroporidae	Acropora	digitate	Corymbose/Plating	Acropora	0
2011	NEO	1	Acroporidae	Acropora	digitate	Corymbose/Plating	Acropora	0
2011	NEO	2	Acroporidae	Acropora	digitate	Corymbose/Plating	Acropora	0
2011	NEO	3	Acroporidae	Acropora	digitate	Corymbose/Plating	Acropora	0
2011	EP	1	Acroporidae	Acropora	digitate	Corymbose/Plating	Acropora	0
2011	EP	2	Acroporidae	Acropora	digitate	Corymbose/Plating	Acropora	0
2011	EP	3	Acroporidae	Acropora	digitate	Corymbose/Plating	Acropora	0
2014	NEO	1	Acroporidae	Acropora	digitate	Corymbose/Plating	Acropora	6
2014	NEO	2	Acroporidae	Acropora	digitate	Corymbose/Plating	Acropora	0
2014	NEO	3	Acroporidae	Acropora	digitate	Corymbose/Plating	Acropora	0
2014	EP	1	Acroporidae	Acropora	digitate	Corymbose/Plating	Acropora	6
2014	EP	2	Acroporidae	Acropora	digitate	Corymbose/Plating	Acropora	0
2014	EP	3	Acroporidae	Acropora	digitate	Corymbose/Plating	Acropora	0
2008	NEO	1	Acroporidae	Acropora	staghorn	Branching/Arborescent	Acropora	0
2008	NEO	2	Acroporidae	Acropora	staghorn	Branching/Arborescent	Acropora	0
2008	NEO	3	Acroporidae	Acropora	staghorn	Branching/Arborescent	Acropora	0
2008	EP	1	Acroporidae	Acropora	staghorn	Branching/Arborescent	Acropora	2
2008	EP	2	Acroporidae	Acropora	staghorn	Branching/Arborescent	Acropora	0
2008	EP	3	Acroporidae	Acropora	staghorn	Branching/Arborescent	Acropora	0
2011	NEO	1	Acroporidae	Acropora	staghorn	Branching/Arborescent	Acropora	0
2011	NEO	2	Acroporidae	Acropora	staghorn	Branching/Arborescent	Acropora	0
2011	NEO	3	Acroporidae	Acropora	staghorn	Branching/Arborescent	Acropora	0
2011	EP	1	Acroporidae	Acropora	staghorn	Branching/Arborescent	Acropora	0
2011	EP	2	Acroporidae	Acropora	staghorn	Branching/Arborescent	Acropora	0
2011	EP	3	Acroporidae	Acropora	staghorn	Branching/Arborescent	Acropora	0
2014	NEO	1	Acroporidae	Acropora	staghorn	Branching/Arborescent	Acropora	0
2014	NEO	2	Acroporidae	Acropora	staghorn	Branching/Arborescent	Acropora	0
2014	NEO	3	Acroporidae	Acropora	staghorn	Branching/Arborescent	Acropora	0
2014	EP	1	Acroporidae	Acropora	staghorn	Branching/Arborescent	Acropora	0
2014	EP	2	Acroporidae	Acropora	staghorn	Branching/Arborescent	Acropora	0
2014	EP	3	Acroporidae	Acropora	staghorn	Branching/Arborescent	Acropora	0
2008	NEO	1	Acroporidae	Acropora	tabular	Corymbose/Plating	Acropora	0
2008	NEO	2	Acroporidae	Acropora	tabular	Corymbose/Plating	Acropora	30
2008	NEO	3	Acroporidae	Acropora	tabular	Corymbose/Plating	Acropora	0
2008	EP	1	Acroporidae	Acropora	tabular	Corymbose/Plating	Acropora	0
2008	EP	2	Acroporidae	Acropora	tabular	Corymbose/Plating	Acropora	0
2008	EP	3	Acroporidae	Acropora	tabular	Corymbose/Plating	Acropora	0
2011	NEO	1	Acroporidae	Acropora	tabular	Corymbose/Plating	Acropora	0
2011	NEO	2	Acroporidae	Acropora	tabular	Corymbose/Plating	Acropora	0
2011	NEO	3	Acroporidae	Acropora	tabular	Corymbose/Plating	Acropora	0
2011	EP	1	Acroporidae	Acropora	tabular	Corymbose/Plating	Acropora	0
2011	EP	2	Acroporidae	Acropora	tabular	Corymbose/Plating	Acropora	0
2011	EP	3	Acroporidae	Acropora	tabular	Corymbose/Plating	Acropora	0
2014	NEO	1	Acroporidae	Acropora	tabular	Corymbose/Plating	Acropora	0
2014	NEO	2	Acroporidae	Acropora	tabular	Corymbose/Plating	Acropora	0
2014	NEO	3	Acroporidae	Acropora	tabular	Corymbose/Plating	Acropora	0
2014	EP	1	Acroporidae	Acropora	tabular	Corymbose/Plating	Acropora	4
2014	EP	2	Acroporidae	Acropora	tabular	Corymbose/Plating	Acropora	0
2014	EP	3	Acroporidae	Acropora	tabular	Corymbose/Plating	Acropora	0
2008	NEO	1	Acroporidae	Astreopora	massive	Massive	Other HC	0
2008	NEO	2	Acroporidae	Astreopora	massive	Massive	Other HC	0
2008	NEO	3	Acroporidae	Astreopora	massive	Massive	Other HC	0
2008	EP	1	Acroporidae	Astreopora	massive	Massive	Other HC	0
2008	EP	2	Acroporidae	Astreopora	massive	Massive	Other HC	0
2008	EP	3	Acroporidae	Astreopora	massive	Massive	Other HC	0
2011	NEO	1	Acroporidae	Astreopora	massive	Massive	Other HC	0
2011	NEO	2	Acroporidae	Astreopora	massive	Massive	Other HC	0
2011	NEO	3	Acroporidae	Astreopora	massive	Massive	Other HC	0
2011	EP	1	Acroporidae	Astreopora	massive	Massive	Other HC	0
2011	EP	2	Acroporidae	Astreopora	massive	Massive	Other HC	0
2011	EP	3	Acroporidae	Astreopora	massive	Massive	Other HC	0
2014	NEO	1	Acroporidae	Astreopora	massive	Massive	Other HC	0
2014	NEO	2	Acroporidae	Astreopora	massive	Massive	Other HC	0
2014	NEO	3	Acroporidae	Astreopora	massive	Massive	Other HC	0
2014	EP	1	Acroporidae	Astreopora	massive	Massive	Other HC	0
2014	EP	2	Acroporidae	Astreopora	massive	Massive	Other HC	0
2014	EP	3	Acroporidae	Astreopora	massive	Massive	Other HC	0
2008	NEO	1	Acroporidae	Isopora	columnar	Branching/Arborescent	Other HC	0
2008	NEO	2	Acroporidae	Isopora	columnar	Branching/Arborescent	Other HC	0
2008	NEO	3	Acroporidae	Isopora	columnar	Branching/Arborescent	Other HC	0
2008	EP	1	Acroporidae	Isopora	columnar	Branching/Arborescent	Other HC	0
2008	EP	2	Acroporidae	Isopora	columnar	Branching/Arborescent	Other HC	0
2008	EP	3	Acroporidae	Isopora	columnar	Branching/Arborescent	Other HC	0
2011	NEO	1	Acroporidae	Isopora	columnar	Branching/Arborescent	Other HC	0
2011	NEO	2	Acroporidae	Isopora	columnar	Branching/Arborescent	Other HC	0
2011	NEO	3	Acroporidae	Isopora	columnar	Branching/Arborescent	Other HC	0
2011	EP	1	Acroporidae	Isopora	columnar	Branching/Arborescent	Other HC	0
2011	EP	2	Acroporidae	Isopora	columnar	Branching/Arborescent	Other HC	0
2011	EP	3	Acroporidae	Isopora	columnar	Branching/Arborescent	Other HC	0
2014	NEO	1	Acroporidae	Isopora	columnar	Branching/Arborescent	Other HC	0
2014	NEO	2	Acroporidae	Isopora	columnar	Branching/Arborescent	Other HC	0
2014	NEO	3	Acroporidae	Isopora	columnar	Branching/Arborescent	Other HC	0
2014	EP	1	Acroporidae	Isopora	columnar	Branching/Arborescent	Other HC	0
2014	EP	2	Acroporidae	Isopora	columnar	Branching/Arborescent	Other HC	0
2014	EP	3	Acroporidae	Isopora	columnar	Branching/Arborescent	Other HC	0
2008	NEO	1	Acroporidae	Montipora	encrusting	Encrusting	Montipora	95
2008	NEO	2	Acroporidae	Montipora	encrusting	Encrusting	Montipora	0
2008	NEO	3	Acroporidae	Montipora	encrusting	Encrusting	Montipora	0
2008	EP	1	Acroporidae	Montipora	encrusting	Encrusting	Montipora	379
2008	EP	2	Acroporidae	Montipora	encrusting	Encrusting	Montipora	397
2008	EP	3	Acroporidae	Montipora	encrusting	Encrusting	Montipora	597
2011	NEO	1	Acroporidae	Montipora	encrusting	Encrusting	Montipora	0
2011	NEO	2	Acroporidae	Montipora	encrusting	Encrusting	Montipora	0
2011	NEO	3	Acroporidae	Montipora	encrusting	Encrusting	Montipora	4
2011	EP	1	Acroporidae	Montipora	encrusting	Encrusting	Montipora	17
2011	EP	2	Acroporidae	Montipora	encrusting	Encrusting	Montipora	0
2011	EP	3	Acroporidae	Montipora	encrusting	Encrusting	Montipora	16
2014	NEO	1	Acroporidae	Montipora	encrusting	Encrusting	Montipora	0
2014	NEO	2	Acroporidae	Montipora	encrusting	Encrusting	Montipora	0
2014	NEO	3	Acroporidae	Montipora	encrusting	Encrusting	Montipora	0
2014	EP	1	Acroporidae	Montipora	encrusting	Encrusting	Montipora	0
2014	EP	2	Acroporidae	Montipora	encrusting	Encrusting	Montipora	17
2014	EP	3	Acroporidae	Montipora	encrusting	Encrusting	Montipora	32
2008	NEO	1	Agariciidae	Coeloseris	massive	Massive	Other HC	0
2008	NEO	2	Agariciidae	Coeloseris	massive	Massive	Other HC	0
2008	NEO	3	Agariciidae	Coeloseris	massive	Massive	Other HC	0
2008	EP	1	Agariciidae	Coeloseris	massive	Massive	Other HC	0
2008	EP	2	Agariciidae	Coeloseris	massive	Massive	Other HC	0
2008	EP	3	Agariciidae	Coeloseris	massive	Massive	Other HC	0
2011	NEO	1	Agariciidae	Coeloseris	massive	Massive	Other HC	0
2011	NEO	2	Agariciidae	Coeloseris	massive	Massive	Other HC	0
2011	NEO	3	Agariciidae	Coeloseris	massive	Massive	Other HC	0
2011	EP	1	Agariciidae	Coeloseris	massive	Massive	Other HC	0
2011	EP	2	Agariciidae	Coeloseris	massive	Massive	Other HC	0
2011	EP	3	Agariciidae	Coeloseris	massive	Massive	Other HC	0
2014	NEO	1	Agariciidae	Coeloseris	massive	Massive	Other HC	0
2014	NEO	2	Agariciidae	Coeloseris	massive	Massive	Other HC	0
2014	NEO	3	Agariciidae	Coeloseris	massive	Massive	Other HC	0
2014	EP	1	Agariciidae	Coeloseris	massive	Massive	Other HC	0
2014	EP	2	Agariciidae	Coeloseris	massive	Massive	Other HC	0
2014	EP	3	Agariciidae	Coeloseris	massive	Massive	Other HC	0
2008	NEO	1	Agariciidae	Leptoseris	plate	Corymbose/Plating	Other HC	0
2008	NEO	2	Agariciidae	Leptoseris	plate	Corymbose/Plating	Other HC	0
2008	NEO	3	Agariciidae	Leptoseris	plate	Corymbose/Plating	Other HC	0
2008	EP	1	Agariciidae	Leptoseris	plate	Corymbose/Plating	Other HC	0
2008	EP	2	Agariciidae	Leptoseris	plate	Corymbose/Plating	Other HC	0
2008	EP	3	Agariciidae	Leptoseris	plate	Corymbose/Plating	Other HC	0
2011	NEO	1	Agariciidae	Leptoseris	plate	Corymbose/Plating	Other HC	0
2011	NEO	2	Agariciidae	Leptoseris	plate	Corymbose/Plating	Other HC	0
2011	NEO	3	Agariciidae	Leptoseris	plate	Corymbose/Plating	Other HC	0
2011	EP	1	Agariciidae	Leptoseris	plate	Corymbose/Plating	Other HC	0
2011	EP	2	Agariciidae	Leptoseris	plate	Corymbose/Plating	Other HC	0
2011	EP	3	Agariciidae	Leptoseris	plate	Corymbose/Plating	Other HC	0
2014	NEO	1	Agariciidae	Leptoseris	plate	Corymbose/Plating	Other HC	0
2014	NEO	2	Agariciidae	Leptoseris	plate	Corymbose/Plating	Other HC	0
2014	NEO	3	Agariciidae	Leptoseris	plate	Corymbose/Plating	Other HC	0
2014	EP	1	Agariciidae	Leptoseris	plate	Corymbose/Plating	Other HC	0
2014	EP	2	Agariciidae	Leptoseris	plate	Corymbose/Plating	Other HC	0
2014	EP	3	Agariciidae	Leptoseris	plate	Corymbose/Plating	Other HC	0
2008	NEO	1	Agariciidae	Pachyseris	plate	Corymbose/Plating	Other HC	0
2008	NEO	2	Agariciidae	Pachyseris	plate	Corymbose/Plating	Other HC	0
2008	NEO	3	Agariciidae	Pachyseris	plate	Corymbose/Plating	Other HC	0
2008	EP	1	Agariciidae	Pachyseris	plate	Corymbose/Plating	Other HC	0
2008	EP	2	Agariciidae	Pachyseris	plate	Corymbose/Plating	Other HC	0
2008	EP	3	Agariciidae	Pachyseris	plate	Corymbose/Plating	Other HC	0
2011	NEO	1	Agariciidae	Pachyseris	plate	Corymbose/Plating	Other HC	0
2011	NEO	2	Agariciidae	Pachyseris	plate	Corymbose/Plating	Other HC	0
2011	NEO	3	Agariciidae	Pachyseris	plate	Corymbose/Plating	Other HC	0
2011	EP	1	Agariciidae	Pachyseris	plate	Corymbose/Plating	Other HC	0
2011	EP	2	Agariciidae	Pachyseris	plate	Corymbose/Plating	Other HC	0
2011	EP	3	Agariciidae	Pachyseris	plate	Corymbose/Plating	Other HC	0
2014	NEO	1	Agariciidae	Pachyseris	plate	Corymbose/Plating	Other HC	0
2014	NEO	2	Agariciidae	Pachyseris	plate	Corymbose/Plating	Other HC	0
2014	NEO	3	Agariciidae	Pachyseris	plate	Corymbose/Plating	Other HC	0
2014	EP	1	Agariciidae	Pachyseris	plate	Corymbose/Plating	Other HC	0
2014	EP	2	Agariciidae	Pachyseris	plate	Corymbose/Plating	Other HC	0
2014	EP	3	Agariciidae	Pachyseris	plate	Corymbose/Plating	Other HC	0
2008	NEO	1	Agariciidae	Pavona	encrusting	Encrusting	Other HC	0
2008	NEO	2	Agariciidae	Pavona	encrusting	Encrusting	Other HC	0
2008	NEO	3	Agariciidae	Pavona	encrusting	Encrusting	Other HC	0
2008	EP	1	Agariciidae	Pavona	encrusting	Encrusting	Other HC	0
2008	EP	2	Agariciidae	Pavona	encrusting	Encrusting	Other HC	0
2008	EP	3	Agariciidae	Pavona	encrusting	Encrusting	Other HC	0
2011	NEO	1	Agariciidae	Pavona	encrusting	Encrusting	Other HC	0
2011	NEO	2	Agariciidae	Pavona	encrusting	Encrusting	Other HC	0
2011	NEO	3	Agariciidae	Pavona	encrusting	Encrusting	Other HC	0
2011	EP	1	Agariciidae	Pavona	encrusting	Encrusting	Other HC	15
2011	EP	2	Agariciidae	Pavona	encrusting	Encrusting	Other HC	0
2011	EP	3	Agariciidae	Pavona	encrusting	Encrusting	Other HC	0
2014	NEO	1	Agariciidae	Pavona	encrusting	Encrusting	Other HC	0
2014	NEO	2	Agariciidae	Pavona	encrusting	Encrusting	Other HC	0
2014	NEO	3	Agariciidae	Pavona	encrusting	Encrusting	Other HC	0
2014	EP	1	Agariciidae	Pavona	encrusting	Encrusting	Other HC	0
2014	EP	2	Agariciidae	Pavona	encrusting	Encrusting	Other HC	0
2014	EP	3	Agariciidae	Pavona	encrusting	Encrusting	Other HC	11
2008	NEO	1	Dendrophyllidae	Turbinaria	plate	Corymbose/Plating	Other HC	0
2008	NEO	2	Dendrophyllidae	Turbinaria	plate	Corymbose/Plating	Other HC	0
2008	NEO	3	Dendrophyllidae	Turbinaria	plate	Corymbose/Plating	Other HC	0
2008	EP	1	Dendrophyllidae	Turbinaria	plate	Corymbose/Plating	Other HC	0
2008	EP	2	Dendrophyllidae	Turbinaria	plate	Corymbose/Plating	Other HC	0
2008	EP	3	Dendrophyllidae	Turbinaria	plate	Corymbose/Plating	Other HC	0
2011	NEO	1	Dendrophyllidae	Turbinaria	plate	Corymbose/Plating	Other HC	0
2011	NEO	2	Dendrophyllidae	Turbinaria	plate	Corymbose/Plating	Other HC	0
2011	NEO	3	Dendrophyllidae	Turbinaria	plate	Corymbose/Plating	Other HC	0
2011	EP	1	Dendrophyllidae	Turbinaria	plate	Corymbose/Plating	Other HC	0
2011	EP	2	Dendrophyllidae	Turbinaria	plate	Corymbose/Plating	Other HC	0
2011	EP	3	Dendrophyllidae	Turbinaria	plate	Corymbose/Plating	Other HC	0
2014	NEO	1	Dendrophyllidae	Turbinaria	plate	Corymbose/Plating	Other HC	0
2014	NEO	2	Dendrophyllidae	Turbinaria	plate	Corymbose/Plating	Other HC	0
2014	NEO	3	Dendrophyllidae	Turbinaria	plate	Corymbose/Plating	Other HC	0
2014	EP	1	Dendrophyllidae	Turbinaria	plate	Corymbose/Plating	Other HC	0
2014	EP	2	Dendrophyllidae	Turbinaria	plate	Corymbose/Plating	Other HC	0
2014	EP	3	Dendrophyllidae	Turbinaria	plate	Corymbose/Plating	Other HC	0
2008	NEO	1	Faviidae	Caulastrea	massive	Massive	Faviidae	0
2008	NEO	2	Faviidae	Caulastrea	massive	Massive	Faviidae	0
2008	NEO	3	Faviidae	Caulastrea	massive	Massive	Faviidae	0
2008	EP	1	Faviidae	Caulastrea	massive	Massive	Faviidae	0
2008	EP	2	Faviidae	Caulastrea	massive	Massive	Faviidae	0
2008	EP	3	Faviidae	Caulastrea	massive	Massive	Faviidae	0
2011	NEO	1	Faviidae	Caulastrea	massive	Massive	Faviidae	0
2011	NEO	2	Faviidae	Caulastrea	massive	Massive	Faviidae	0
2011	NEO	3	Faviidae	Caulastrea	massive	Massive	Faviidae	0
2011	EP	1	Faviidae	Caulastrea	massive	Massive	Faviidae	0
2011	EP	2	Faviidae	Caulastrea	massive	Massive	Faviidae	0
2011	EP	3	Faviidae	Caulastrea	massive	Massive	Faviidae	0
2014	NEO	1	Faviidae	Caulastrea	massive	Massive	Faviidae	0
2014	NEO	2	Faviidae	Caulastrea	massive	Massive	Faviidae	0
2014	NEO	3	Faviidae	Caulastrea	massive	Massive	Faviidae	0
2014	EP	1	Faviidae	Caulastrea	massive	Massive	Faviidae	0
2014	EP	2	Faviidae	Caulastrea	massive	Massive	Faviidae	0
2014	EP	3	Faviidae	Caulastrea	massive	Massive	Faviidae	0
2008	NEO	1	Faviidae	Cyphastrea	encrusting	Encrusting	Faviidae	0
2008	NEO	2	Faviidae	Cyphastrea	encrusting	Encrusting	Faviidae	0
2008	NEO	3	Faviidae	Cyphastrea	encrusting	Encrusting	Faviidae	0
2008	EP	1	Faviidae	Cyphastrea	encrusting	Encrusting	Faviidae	80
2008	EP	2	Faviidae	Cyphastrea	encrusting	Encrusting	Faviidae	0
2008	EP	3	Faviidae	Cyphastrea	encrusting	Encrusting	Faviidae	7
2011	NEO	1	Faviidae	Cyphastrea	encrusting	Encrusting	Faviidae	0
2011	NEO	2	Faviidae	Cyphastrea	encrusting	Encrusting	Faviidae	0
2011	NEO	3	Faviidae	Cyphastrea	encrusting	Encrusting	Faviidae	0
2011	EP	1	Faviidae	Cyphastrea	encrusting	Encrusting	Faviidae	0
2011	EP	2	Faviidae	Cyphastrea	encrusting	Encrusting	Faviidae	0
2011	EP	3	Faviidae	Cyphastrea	encrusting	Encrusting	Faviidae	0
2014	NEO	1	Faviidae	Cyphastrea	encrusting	Encrusting	Faviidae	0
2014	NEO	2	Faviidae	Cyphastrea	encrusting	Encrusting	Faviidae	0
2014	NEO	3	Faviidae	Cyphastrea	encrusting	Encrusting	Faviidae	0
2014	EP	1	Faviidae	Cyphastrea	encrusting	Encrusting	Faviidae	0
2014	EP	2	Faviidae	Cyphastrea	encrusting	Encrusting	Faviidae	0
2014	EP	3	Faviidae	Cyphastrea	encrusting	Encrusting	Faviidae	0
2008	NEO	1	Faviidae	Diploastrea	massive	Massive	Faviidae	0
2008	NEO	2	Faviidae	Diploastrea	massive	Massive	Faviidae	0
2008	NEO	3	Faviidae	Diploastrea	massive	Massive	Faviidae	0
2008	EP	1	Faviidae	Diploastrea	massive	Massive	Faviidae	0
2008	EP	2	Faviidae	Diploastrea	massive	Massive	Faviidae	0
2008	EP	3	Faviidae	Diploastrea	massive	Massive	Faviidae	0
2011	NEO	1	Faviidae	Diploastrea	massive	Massive	Faviidae	0
2011	NEO	2	Faviidae	Diploastrea	massive	Massive	Faviidae	0
2011	NEO	3	Faviidae	Diploastrea	massive	Massive	Faviidae	0
2011	EP	1	Faviidae	Diploastrea	massive	Massive	Faviidae	0
2011	EP	2	Faviidae	Diploastrea	massive	Massive	Faviidae	0
2011	EP	3	Faviidae	Diploastrea	massive	Massive	Faviidae	0
2014	NEO	1	Faviidae	Diploastrea	massive	Massive	Faviidae	0
2014	NEO	2	Faviidae	Diploastrea	massive	Massive	Faviidae	0
2014	NEO	3	Faviidae	Diploastrea	massive	Massive	Faviidae	0
2014	EP	1	Faviidae	Diploastrea	massive	Massive	Faviidae	0
2014	EP	2	Faviidae	Diploastrea	massive	Massive	Faviidae	0
2014	EP	3	Faviidae	Diploastrea	massive	Massive	Faviidae	0
2008	NEO	1	Faviidae	Echinopora	plate	Corymbose/Plating	Faviidae	0
2008	NEO	2	Faviidae	Echinopora	plate	Corymbose/Plating	Faviidae	90
2008	NEO	3	Faviidae	Echinopora	plate	Corymbose/Plating	Faviidae	90
2008	EP	1	Faviidae	Echinopora	plate	Corymbose/Plating	Faviidae	0
2008	EP	2	Faviidae	Echinopora	plate	Corymbose/Plating	Faviidae	0
2008	EP	3	Faviidae	Echinopora	plate	Corymbose/Plating	Faviidae	0
2011	NEO	1	Faviidae	Echinopora	plate	Corymbose/Plating	Faviidae	0
2011	NEO	2	Faviidae	Echinopora	plate	Corymbose/Plating	Faviidae	0
2011	NEO	3	Faviidae	Echinopora	plate	Corymbose/Plating	Faviidae	0
2011	EP	1	Faviidae	Echinopora	plate	Corymbose/Plating	Faviidae	0
2011	EP	2	Faviidae	Echinopora	plate	Corymbose/Plating	Faviidae	0
2011	EP	3	Faviidae	Echinopora	plate	Corymbose/Plating	Faviidae	0
2014	NEO	1	Faviidae	Echinopora	plate	Corymbose/Plating	Faviidae	0
2014	NEO	2	Faviidae	Echinopora	plate	Corymbose/Plating	Faviidae	0
2014	NEO	3	Faviidae	Echinopora	plate	Corymbose/Plating	Faviidae	0
2014	EP	1	Faviidae	Echinopora	plate	Corymbose/Plating	Faviidae	0
2014	EP	2	Faviidae	Echinopora	plate	Corymbose/Plating	Faviidae	0
2014	EP	3	Faviidae	Echinopora	plate	Corymbose/Plating	Faviidae	0
2008	NEO	1	Faviidae	Favia	massive	Massive	Faviidae	10
2008	NEO	2	Faviidae	Favia	massive	Massive	Faviidae	5
2008	NEO	3	Faviidae	Favia	massive	Massive	Faviidae	0
2008	EP	1	Faviidae	Favia	massive	Massive	Faviidae	0
2008	EP	2	Faviidae	Favia	massive	Massive	Faviidae	0
2008	EP	3	Faviidae	Favia	massive	Massive	Faviidae	15
2011	NEO	1	Faviidae	Favia	massive	Massive	Faviidae	0
2011	NEO	2	Faviidae	Favia	massive	Massive	Faviidae	0
2011	NEO	3	Faviidae	Favia	massive	Massive	Faviidae	8
2011	EP	1	Faviidae	Favia	massive	Massive	Faviidae	5
2011	EP	2	Faviidae	Favia	massive	Massive	Faviidae	55
2011	EP	3	Faviidae	Favia	massive	Massive	Faviidae	0
2014	NEO	1	Faviidae	Favia	massive	Massive	Faviidae	0
2014	NEO	2	Faviidae	Favia	massive	Massive	Faviidae	0
2014	NEO	3	Faviidae	Favia	massive	Massive	Faviidae	0
2014	EP	1	Faviidae	Favia	massive	Massive	Faviidae	0
2014	EP	2	Faviidae	Favia	massive	Massive	Faviidae	0
2014	EP	3	Faviidae	Favia	massive	Massive	Faviidae	0
2008	NEO	1	Faviidae	Favites	massive	Massive	Faviidae	0
2008	NEO	2	Faviidae	Favites	massive	Massive	Faviidae	35
2008	NEO	3	Faviidae	Favites	massive	Massive	Faviidae	40
2008	EP	1	Faviidae	Favites	massive	Massive	Faviidae	0
2008	EP	2	Faviidae	Favites	massive	Massive	Faviidae	0
2008	EP	3	Faviidae	Favites	massive	Massive	Faviidae	0
2011	NEO	1	Faviidae	Favites	massive	Massive	Faviidae	13
2011	NEO	2	Faviidae	Favites	massive	Massive	Faviidae	138
2011	NEO	3	Faviidae	Favites	massive	Massive	Faviidae	137
2011	EP	1	Faviidae	Favites	massive	Massive	Faviidae	6
2011	EP	2	Faviidae	Favites	massive	Massive	Faviidae	0
2011	EP	3	Faviidae	Favites	massive	Massive	Faviidae	6
2014	NEO	1	Faviidae	Favites	massive	Massive	Faviidae	0
2014	NEO	2	Faviidae	Favites	massive	Massive	Faviidae	0
2014	NEO	3	Faviidae	Favites	massive	Massive	Faviidae	0
2014	EP	1	Faviidae	Favites	massive	Massive	Faviidae	22
2014	EP	2	Faviidae	Favites	massive	Massive	Faviidae	6
2014	EP	3	Faviidae	Favites	massive	Massive	Faviidae	0
2008	NEO	1	Faviidae	Goniastrea	massive	Massive	Faviidae	0
2008	NEO	2	Faviidae	Goniastrea	massive	Massive	Faviidae	50
2008	NEO	3	Faviidae	Goniastrea	massive	Massive	Faviidae	125
2008	EP	1	Faviidae	Goniastrea	massive	Massive	Faviidae	0
2008	EP	2	Faviidae	Goniastrea	massive	Massive	Faviidae	0
2008	EP	3	Faviidae	Goniastrea	massive	Massive	Faviidae	0
2011	NEO	1	Faviidae	Goniastrea	massive	Massive	Faviidae	0
2011	NEO	2	Faviidae	Goniastrea	massive	Massive	Faviidae	0
2011	NEO	3	Faviidae	Goniastrea	massive	Massive	Faviidae	0
2011	EP	1	Faviidae	Goniastrea	massive	Massive	Faviidae	0
2011	EP	2	Faviidae	Goniastrea	massive	Massive	Faviidae	0
2011	EP	3	Faviidae	Goniastrea	massive	Massive	Faviidae	0
2014	NEO	1	Faviidae	Goniastrea	massive	Massive	Faviidae	0
2014	NEO	2	Faviidae	Goniastrea	massive	Massive	Faviidae	0
2014	NEO	3	Faviidae	Goniastrea	massive	Massive	Faviidae	0
2014	EP	1	Faviidae	Goniastrea	massive	Massive	Faviidae	0
2014	EP	2	Faviidae	Goniastrea	massive	Massive	Faviidae	28
2014	EP	3	Faviidae	Goniastrea	massive	Massive	Faviidae	29
2008	NEO	1	Faviidae	Leptastrea	encrusting	Encrusting	Faviidae	0
2008	NEO	2	Faviidae	Leptastrea	encrusting	Encrusting	Faviidae	0
2008	NEO	3	Faviidae	Leptastrea	encrusting	Encrusting	Faviidae	0
2008	EP	1	Faviidae	Leptastrea	encrusting	Encrusting	Faviidae	0
2008	EP	2	Faviidae	Leptastrea	encrusting	Encrusting	Faviidae	0
2008	EP	3	Faviidae	Leptastrea	encrusting	Encrusting	Faviidae	0
2011	NEO	1	Faviidae	Leptastrea	encrusting	Encrusting	Faviidae	0
2011	NEO	2	Faviidae	Leptastrea	encrusting	Encrusting	Faviidae	0
2011	NEO	3	Faviidae	Leptastrea	encrusting	Encrusting	Faviidae	0
2011	EP	1	Faviidae	Leptastrea	encrusting	Encrusting	Faviidae	0
2011	EP	2	Faviidae	Leptastrea	encrusting	Encrusting	Faviidae	0
2011	EP	3	Faviidae	Leptastrea	encrusting	Encrusting	Faviidae	0
2014	NEO	1	Faviidae	Leptastrea	encrusting	Encrusting	Faviidae	0
2014	NEO	2	Faviidae	Leptastrea	encrusting	Encrusting	Faviidae	0
2014	NEO	3	Faviidae	Leptastrea	encrusting	Encrusting	Faviidae	0
2014	EP	1	Faviidae	Leptastrea	encrusting	Encrusting	Faviidae	0
2014	EP	2	Faviidae	Leptastrea	encrusting	Encrusting	Faviidae	0
2014	EP	3	Faviidae	Leptastrea	encrusting	Encrusting	Faviidae	0
2008	NEO	1	Faviidae	Leptoria	massive	Massive	Faviidae	140
2008	NEO	2	Faviidae	Leptoria	massive	Massive	Faviidae	0
2008	NEO	3	Faviidae	Leptoria	massive	Massive	Faviidae	0
2008	EP	1	Faviidae	Leptoria	massive	Massive	Faviidae	0
2008	EP	2	Faviidae	Leptoria	massive	Massive	Faviidae	0
2008	EP	3	Faviidae	Leptoria	massive	Massive	Faviidae	0
2011	NEO	1	Faviidae	Leptoria	massive	Massive	Faviidae	0
2011	NEO	2	Faviidae	Leptoria	massive	Massive	Faviidae	0
2011	NEO	3	Faviidae	Leptoria	massive	Massive	Faviidae	0
2011	EP	1	Faviidae	Leptoria	massive	Massive	Faviidae	0
2011	EP	2	Faviidae	Leptoria	massive	Massive	Faviidae	0
2011	EP	3	Faviidae	Leptoria	massive	Massive	Faviidae	0
2014	NEO	1	Faviidae	Leptoria	massive	Massive	Faviidae	0
2014	NEO	2	Faviidae	Leptoria	massive	Massive	Faviidae	0
2014	NEO	3	Faviidae	Leptoria	massive	Massive	Faviidae	0
2014	EP	1	Faviidae	Leptoria	massive	Massive	Faviidae	0
2014	EP	2	Faviidae	Leptoria	massive	Massive	Faviidae	0
2014	EP	3	Faviidae	Leptoria	massive	Massive	Faviidae	0
2008	NEO	1	Faviidae	Montastrea	massive	Massive	Faviidae	0
2008	NEO	2	Faviidae	Montastrea	massive	Massive	Faviidae	0
2008	NEO	3	Faviidae	Montastrea	massive	Massive	Faviidae	0
2008	EP	1	Faviidae	Montastrea	massive	Massive	Faviidae	0
2008	EP	2	Faviidae	Montastrea	massive	Massive	Faviidae	0
2008	EP	3	Faviidae	Montastrea	massive	Massive	Faviidae	0
2011	NEO	1	Faviidae	Montastrea	massive	Massive	Faviidae	0
2011	NEO	2	Faviidae	Montastrea	massive	Massive	Faviidae	0
2011	NEO	3	Faviidae	Montastrea	massive	Massive	Faviidae	0
2011	EP	1	Faviidae	Montastrea	massive	Massive	Faviidae	0
2011	EP	2	Faviidae	Montastrea	massive	Massive	Faviidae	0
2011	EP	3	Faviidae	Montastrea	massive	Massive	Faviidae	0
2014	NEO	1	Faviidae	Montastrea	massive	Massive	Faviidae	0
2014	NEO	2	Faviidae	Montastrea	massive	Massive	Faviidae	0
2014	NEO	3	Faviidae	Montastrea	massive	Massive	Faviidae	0
2014	EP	1	Faviidae	Montastrea	massive	Massive	Faviidae	0
2014	EP	2	Faviidae	Montastrea	massive	Massive	Faviidae	0
2014	EP	3	Faviidae	Montastrea	massive	Massive	Faviidae	0
2008	NEO	1	Faviidae	Oulophyllia	massive	Massive	Faviidae	0
2008	NEO	2	Faviidae	Oulophyllia	massive	Massive	Faviidae	0
2008	NEO	3	Faviidae	Oulophyllia	massive	Massive	Faviidae	0
2008	EP	1	Faviidae	Oulophyllia	massive	Massive	Faviidae	0
2008	EP	2	Faviidae	Oulophyllia	massive	Massive	Faviidae	0
2008	EP	3	Faviidae	Oulophyllia	massive	Massive	Faviidae	0
2011	NEO	1	Faviidae	Oulophyllia	massive	Massive	Faviidae	0
2011	NEO	2	Faviidae	Oulophyllia	massive	Massive	Faviidae	0
2011	NEO	3	Faviidae	Oulophyllia	massive	Massive	Faviidae	0
2011	EP	1	Faviidae	Oulophyllia	massive	Massive	Faviidae	0
2011	EP	2	Faviidae	Oulophyllia	massive	Massive	Faviidae	0
2011	EP	3	Faviidae	Oulophyllia	massive	Massive	Faviidae	0
2014	NEO	1	Faviidae	Oulophyllia	massive	Massive	Faviidae	0
2014	NEO	2	Faviidae	Oulophyllia	massive	Massive	Faviidae	0
2014	NEO	3	Faviidae	Oulophyllia	massive	Massive	Faviidae	0
2014	EP	1	Faviidae	Oulophyllia	massive	Massive	Faviidae	0
2014	EP	2	Faviidae	Oulophyllia	massive	Massive	Faviidae	0
2014	EP	3	Faviidae	Oulophyllia	massive	Massive	Faviidae	0
2008	NEO	1	Faviidae	Platygyra	massive	Massive	Faviidae	0
2008	NEO	2	Faviidae	Platygyra	massive	Massive	Faviidae	25
2008	NEO	3	Faviidae	Platygyra	massive	Massive	Faviidae	0
2008	EP	1	Faviidae	Platygyra	massive	Massive	Faviidae	0
2008	EP	2	Faviidae	Platygyra	massive	Massive	Faviidae	0
2008	EP	3	Faviidae	Platygyra	massive	Massive	Faviidae	0
2011	NEO	1	Faviidae	Platygyra	massive	Massive	Faviidae	0
2011	NEO	2	Faviidae	Platygyra	massive	Massive	Faviidae	4
2011	NEO	3	Faviidae	Platygyra	massive	Massive	Faviidae	2
2011	EP	1	Faviidae	Platygyra	massive	Massive	Faviidae	0
2011	EP	2	Faviidae	Platygyra	massive	Massive	Faviidae	0
2011	EP	3	Faviidae	Platygyra	massive	Massive	Faviidae	0
2014	NEO	1	Faviidae	Platygyra	massive	Massive	Faviidae	0
2014	NEO	2	Faviidae	Platygyra	massive	Massive	Faviidae	0
2014	NEO	3	Faviidae	Platygyra	massive	Massive	Faviidae	0
2014	EP	1	Faviidae	Platygyra	massive	Massive	Faviidae	0
2014	EP	2	Faviidae	Platygyra	massive	Massive	Faviidae	0
2014	EP	3	Faviidae	Platygyra	massive	Massive	Faviidae	0
2008	NEO	1	Faviidae	Plerogyra	massive	Massive	Faviidae	0
2008	NEO	2	Faviidae	Plerogyra	massive	Massive	Faviidae	0
2008	NEO	3	Faviidae	Plerogyra	massive	Massive	Faviidae	0
2008	EP	1	Faviidae	Plerogyra	massive	Massive	Faviidae	0
2008	EP	2	Faviidae	Plerogyra	massive	Massive	Faviidae	0
2008	EP	3	Faviidae	Plerogyra	massive	Massive	Faviidae	0
2011	NEO	1	Faviidae	Plerogyra	massive	Massive	Faviidae	0
2011	NEO	2	Faviidae	Plerogyra	massive	Massive	Faviidae	0
2011	NEO	3	Faviidae	Plerogyra	massive	Massive	Faviidae	0
2011	EP	1	Faviidae	Plerogyra	massive	Massive	Faviidae	0
2011	EP	2	Faviidae	Plerogyra	massive	Massive	Faviidae	0
2011	EP	3	Faviidae	Plerogyra	massive	Massive	Faviidae	0
2014	NEO	1	Faviidae	Plerogyra	massive	Massive	Faviidae	0
2014	NEO	2	Faviidae	Plerogyra	massive	Massive	Faviidae	0
2014	NEO	3	Faviidae	Plerogyra	massive	Massive	Faviidae	0
2014	EP	1	Faviidae	Plerogyra	massive	Massive	Faviidae	0
2014	EP	2	Faviidae	Plerogyra	massive	Massive	Faviidae	0
2014	EP	3	Faviidae	Plerogyra	massive	Massive	Faviidae	0
2008	NEO	1	Fungiidae	Fungia	free	NA	Other HC	0
2008	NEO	2	Fungiidae	Fungia	free	NA	Other HC	0
2008	NEO	3	Fungiidae	Fungia	free	NA	Other HC	0
2008	EP	1	Fungiidae	Fungia	free	NA	Other HC	4
2008	EP	2	Fungiidae	Fungia	free	NA	Other HC	0
2008	EP	3	Fungiidae	Fungia	free	NA	Other HC	0
2011	NEO	1	Fungiidae	Fungia	free	NA	Other HC	0
2011	NEO	2	Fungiidae	Fungia	free	NA	Other HC	0
2011	NEO	3	Fungiidae	Fungia	free	NA	Other HC	0
2011	EP	1	Fungiidae	Fungia	free	NA	Other HC	0
2011	EP	2	Fungiidae	Fungia	free	NA	Other HC	0
2011	EP	3	Fungiidae	Fungia	free	NA	Other HC	0
2014	NEO	1	Fungiidae	Fungia	free	NA	Other HC	0
2014	NEO	2	Fungiidae	Fungia	free	NA	Other HC	0
2014	NEO	3	Fungiidae	Fungia	free	NA	Other HC	0
2014	EP	1	Fungiidae	Fungia	free	NA	Other HC	0
2014	EP	2	Fungiidae	Fungia	free	NA	Other HC	0
2014	EP	3	Fungiidae	Fungia	free	NA	Other HC	0
2008	NEO	1	Fungiidae	Fungiidae	free	NA	Other HC	0
2008	NEO	2	Fungiidae	Fungiidae	free	NA	Other HC	0
2008	NEO	3	Fungiidae	Fungiidae	free	NA	Other HC	0
2008	EP	1	Fungiidae	Fungiidae	free	NA	Other HC	0
2008	EP	2	Fungiidae	Fungiidae	free	NA	Other HC	0
2008	EP	3	Fungiidae	Fungiidae	free	NA	Other HC	0
2011	NEO	1	Fungiidae	Fungiidae	free	NA	Other HC	0
2011	NEO	2	Fungiidae	Fungiidae	free	NA	Other HC	0
2011	NEO	3	Fungiidae	Fungiidae	free	NA	Other HC	0
2011	EP	1	Fungiidae	Fungiidae	free	NA	Other HC	0
2011	EP	2	Fungiidae	Fungiidae	free	NA	Other HC	0
2011	EP	3	Fungiidae	Fungiidae	free	NA	Other HC	0
2014	NEO	1	Fungiidae	Fungiidae	free	NA	Other HC	0
2014	NEO	2	Fungiidae	Fungiidae	free	NA	Other HC	0
2014	NEO	3	Fungiidae	Fungiidae	free	NA	Other HC	0
2014	EP	1	Fungiidae	Fungiidae	free	NA	Other HC	0
2014	EP	2	Fungiidae	Fungiidae	free	NA	Other HC	0
2014	EP	3	Fungiidae	Fungiidae	free	NA	Other HC	0
2008	NEO	1	Fungiidae	Herpolitha	free	NA	Other HC	0
2008	NEO	2	Fungiidae	Herpolitha	free	NA	Other HC	0
2008	NEO	3	Fungiidae	Herpolitha	free	NA	Other HC	0
2008	EP	1	Fungiidae	Herpolitha	free	NA	Other HC	0
2008	EP	2	Fungiidae	Herpolitha	free	NA	Other HC	0
2008	EP	3	Fungiidae	Herpolitha	free	NA	Other HC	0
2011	NEO	1	Fungiidae	Herpolitha	free	NA	Other HC	0
2011	NEO	2	Fungiidae	Herpolitha	free	NA	Other HC	0
2011	NEO	3	Fungiidae	Herpolitha	free	NA	Other HC	0
2011	EP	1	Fungiidae	Herpolitha	free	NA	Other HC	0
2011	EP	2	Fungiidae	Herpolitha	free	NA	Other HC	0
2011	EP	3	Fungiidae	Herpolitha	free	NA	Other HC	0
2014	NEO	1	Fungiidae	Herpolitha	free	NA	Other HC	0
2014	NEO	2	Fungiidae	Herpolitha	free	NA	Other HC	0
2014	NEO	3	Fungiidae	Herpolitha	free	NA	Other HC	0
2014	EP	1	Fungiidae	Herpolitha	free	NA	Other HC	0
2014	EP	2	Fungiidae	Herpolitha	free	NA	Other HC	0
2014	EP	3	Fungiidae	Herpolitha	free	NA	Other HC	0
2008	NEO	1	Gorgonians	Gorgonians	Gorgonians	NA	Soft corals	0
2008	NEO	2	Gorgonians	Gorgonians	Gorgonians	NA	Soft corals	0
2008	NEO	3	Gorgonians	Gorgonians	Gorgonians	NA	Soft corals	0
2008	EP	1	Gorgonians	Gorgonians	Gorgonians	NA	Soft corals	0
2008	EP	2	Gorgonians	Gorgonians	Gorgonians	NA	Soft corals	0
2008	EP	3	Gorgonians	Gorgonians	Gorgonians	NA	Soft corals	0
2011	NEO	1	Gorgonians	Gorgonians	Gorgonians	NA	Soft corals	0
2011	NEO	2	Gorgonians	Gorgonians	Gorgonians	NA	Soft corals	0
2011	NEO	3	Gorgonians	Gorgonians	Gorgonians	NA	Soft corals	0
2011	EP	1	Gorgonians	Gorgonians	Gorgonians	NA	Soft corals	0
2011	EP	2	Gorgonians	Gorgonians	Gorgonians	NA	Soft corals	0
2011	EP	3	Gorgonians	Gorgonians	Gorgonians	NA	Soft corals	0
2014	NEO	1	Gorgonians	Gorgonians	Gorgonians	NA	Soft corals	0
2014	NEO	2	Gorgonians	Gorgonians	Gorgonians	NA	Soft corals	0
2014	NEO	3	Gorgonians	Gorgonians	Gorgonians	NA	Soft corals	0
2014	EP	1	Gorgonians	Gorgonians	Gorgonians	NA	Soft corals	0
2014	EP	2	Gorgonians	Gorgonians	Gorgonians	NA	Soft corals	0
2014	EP	3	Gorgonians	Gorgonians	Gorgonians	NA	Soft corals	0
2008	NEO	1	Isis	Isis	Isis	NA	Soft corals	0
2008	NEO	2	Isis	Isis	Isis	NA	Soft corals	0
2008	NEO	3	Isis	Isis	Isis	NA	Soft corals	0
2008	EP	1	Isis	Isis	Isis	NA	Soft corals	0
2008	EP	2	Isis	Isis	Isis	NA	Soft corals	0
2008	EP	3	Isis	Isis	Isis	NA	Soft corals	0
2011	NEO	1	Isis	Isis	Isis	NA	Soft corals	0
2011	NEO	2	Isis	Isis	Isis	NA	Soft corals	0
2011	NEO	3	Isis	Isis	Isis	NA	Soft corals	0
2011	EP	1	Isis	Isis	Isis	NA	Soft corals	0
2011	EP	2	Isis	Isis	Isis	NA	Soft corals	0
2011	EP	3	Isis	Isis	Isis	NA	Soft corals	0
2014	NEO	1	Isis	Isis	Isis	NA	Soft corals	0
2014	NEO	2	Isis	Isis	Isis	NA	Soft corals	0
2014	NEO	3	Isis	Isis	Isis	NA	Soft corals	0
2014	EP	1	Isis	Isis	Isis	NA	Soft corals	0
2014	EP	2	Isis	Isis	Isis	NA	Soft corals	0
2014	EP	3	Isis	Isis	Isis	NA	Soft corals	0
2008	NEO	1	Merulinidae	Hydnophora	branching	Branching/Arborescent	Other HC	0
2008	NEO	2	Merulinidae	Hydnophora	branching	Branching/Arborescent	Other HC	0
2008	NEO	3	Merulinidae	Hydnophora	branching	Branching/Arborescent	Other HC	0
2008	EP	1	Merulinidae	Hydnophora	branching	Branching/Arborescent	Other HC	0
2008	EP	2	Merulinidae	Hydnophora	branching	Branching/Arborescent	Other HC	0
2008	EP	3	Merulinidae	Hydnophora	branching	Branching/Arborescent	Other HC	0
2011	NEO	1	Merulinidae	Hydnophora	branching	Branching/Arborescent	Other HC	0
2011	NEO	2	Merulinidae	Hydnophora	branching	Branching/Arborescent	Other HC	0
2011	NEO	3	Merulinidae	Hydnophora	branching	Branching/Arborescent	Other HC	0
2011	EP	1	Merulinidae	Hydnophora	branching	Branching/Arborescent	Other HC	0
2011	EP	2	Merulinidae	Hydnophora	branching	Branching/Arborescent	Other HC	0
2011	EP	3	Merulinidae	Hydnophora	branching	Branching/Arborescent	Other HC	0
2014	NEO	1	Merulinidae	Hydnophora	branching	Branching/Arborescent	Other HC	0
2014	NEO	2	Merulinidae	Hydnophora	branching	Branching/Arborescent	Other HC	0
2014	NEO	3	Merulinidae	Hydnophora	branching	Branching/Arborescent	Other HC	0
2014	EP	1	Merulinidae	Hydnophora	branching	Branching/Arborescent	Other HC	0
2014	EP	2	Merulinidae	Hydnophora	branching	Branching/Arborescent	Other HC	0
2014	EP	3	Merulinidae	Hydnophora	branching	Branching/Arborescent	Other HC	0
2008	NEO	1	Merulinidae	Merulina	plate	Corymbose/Plating	Other HC	0
2008	NEO	2	Merulinidae	Merulina	plate	Corymbose/Plating	Other HC	0
2008	NEO	3	Merulinidae	Merulina	plate	Corymbose/Plating	Other HC	0
2008	EP	1	Merulinidae	Merulina	plate	Corymbose/Plating	Other HC	0
2008	EP	2	Merulinidae	Merulina	plate	Corymbose/Plating	Other HC	0
2008	EP	3	Merulinidae	Merulina	plate	Corymbose/Plating	Other HC	8
2011	NEO	1	Merulinidae	Merulina	plate	Corymbose/Plating	Other HC	0
2011	NEO	2	Merulinidae	Merulina	plate	Corymbose/Plating	Other HC	0
2011	NEO	3	Merulinidae	Merulina	plate	Corymbose/Plating	Other HC	0
2011	EP	1	Merulinidae	Merulina	plate	Corymbose/Plating	Other HC	0
2011	EP	2	Merulinidae	Merulina	plate	Corymbose/Plating	Other HC	0
2011	EP	3	Merulinidae	Merulina	plate	Corymbose/Plating	Other HC	0
2014	NEO	1	Merulinidae	Merulina	plate	Corymbose/Plating	Other HC	0
2014	NEO	2	Merulinidae	Merulina	plate	Corymbose/Plating	Other HC	0
2014	NEO	3	Merulinidae	Merulina	plate	Corymbose/Plating	Other HC	0
2014	EP	1	Merulinidae	Merulina	plate	Corymbose/Plating	Other HC	0
2014	EP	2	Merulinidae	Merulina	plate	Corymbose/Plating	Other HC	0
2014	EP	3	Merulinidae	Merulina	plate	Corymbose/Plating	Other HC	0
2008	NEO	1	Mussidae	Acanthastrea	Massive	Massive	Other HC	0
2008	NEO	2	Mussidae	Acanthastrea	Massive	Massive	Other HC	0
2008	NEO	3	Mussidae	Acanthastrea	Massive	Massive	Other HC	0
2008	EP	1	Mussidae	Acanthastrea	Massive	Massive	Other HC	5
2008	EP	2	Mussidae	Acanthastrea	Massive	Massive	Other HC	0
2008	EP	3	Mussidae	Acanthastrea	Massive	Massive	Other HC	0
2011	NEO	1	Mussidae	Acanthastrea	Massive	Massive	Other HC	0
2011	NEO	2	Mussidae	Acanthastrea	Massive	Massive	Other HC	5
2011	NEO	3	Mussidae	Acanthastrea	Massive	Massive	Other HC	0
2011	EP	1	Mussidae	Acanthastrea	Massive	Massive	Other HC	0
2011	EP	2	Mussidae	Acanthastrea	Massive	Massive	Other HC	0
2011	EP	3	Mussidae	Acanthastrea	Massive	Massive	Other HC	0
2014	NEO	1	Mussidae	Acanthastrea	Massive	Massive	Other HC	0
2014	NEO	2	Mussidae	Acanthastrea	Massive	Massive	Other HC	0
2014	NEO	3	Mussidae	Acanthastrea	Massive	Massive	Other HC	0
2014	EP	1	Mussidae	Acanthastrea	Massive	Massive	Other HC	0
2014	EP	2	Mussidae	Acanthastrea	Massive	Massive	Other HC	0
2014	EP	3	Mussidae	Acanthastrea	Massive	Massive	Other HC	0
2008	NEO	1	Mussidae	Lobophyllia	massive	Massive	Other HC	0
2008	NEO	2	Mussidae	Lobophyllia	massive	Massive	Other HC	15
2008	NEO	3	Mussidae	Lobophyllia	massive	Massive	Other HC	0
2008	EP	1	Mussidae	Lobophyllia	massive	Massive	Other HC	0
2008	EP	2	Mussidae	Lobophyllia	massive	Massive	Other HC	0
2008	EP	3	Mussidae	Lobophyllia	massive	Massive	Other HC	0
2011	NEO	1	Mussidae	Lobophyllia	massive	Massive	Other HC	0
2011	NEO	2	Mussidae	Lobophyllia	massive	Massive	Other HC	0
2011	NEO	3	Mussidae	Lobophyllia	massive	Massive	Other HC	0
2011	EP	1	Mussidae	Lobophyllia	massive	Massive	Other HC	0
2011	EP	2	Mussidae	Lobophyllia	massive	Massive	Other HC	0
2011	EP	3	Mussidae	Lobophyllia	massive	Massive	Other HC	0
2014	NEO	1	Mussidae	Lobophyllia	massive	Massive	Other HC	0
2014	NEO	2	Mussidae	Lobophyllia	massive	Massive	Other HC	0
2014	NEO	3	Mussidae	Lobophyllia	massive	Massive	Other HC	0
2014	EP	1	Mussidae	Lobophyllia	massive	Massive	Other HC	0
2014	EP	2	Mussidae	Lobophyllia	massive	Massive	Other HC	0
2014	EP	3	Mussidae	Lobophyllia	massive	Massive	Other HC	0
2008	NEO	1	Mussidae	Scolymia	encrusting	Encrusting	Other HC	0
2008	NEO	2	Mussidae	Scolymia	encrusting	Encrusting	Other HC	0
2008	NEO	3	Mussidae	Scolymia	encrusting	Encrusting	Other HC	0
2008	EP	1	Mussidae	Scolymia	encrusting	Encrusting	Other HC	0
2008	EP	2	Mussidae	Scolymia	encrusting	Encrusting	Other HC	0
2008	EP	3	Mussidae	Scolymia	encrusting	Encrusting	Other HC	0
2011	NEO	1	Mussidae	Scolymia	encrusting	Encrusting	Other HC	0
2011	NEO	2	Mussidae	Scolymia	encrusting	Encrusting	Other HC	0
2011	NEO	3	Mussidae	Scolymia	encrusting	Encrusting	Other HC	0
2011	EP	1	Mussidae	Scolymia	encrusting	Encrusting	Other HC	0
2011	EP	2	Mussidae	Scolymia	encrusting	Encrusting	Other HC	0
2011	EP	3	Mussidae	Scolymia	encrusting	Encrusting	Other HC	0
2014	NEO	1	Mussidae	Scolymia	encrusting	Encrusting	Other HC	0
2014	NEO	2	Mussidae	Scolymia	encrusting	Encrusting	Other HC	0
2014	NEO	3	Mussidae	Scolymia	encrusting	Encrusting	Other HC	0
2014	EP	1	Mussidae	Scolymia	encrusting	Encrusting	Other HC	0
2014	EP	2	Mussidae	Scolymia	encrusting	Encrusting	Other HC	0
2014	EP	3	Mussidae	Scolymia	encrusting	Encrusting	Other HC	0
2008	NEO	1	Mussidae	Symphyllia	massive	Massive	Other HC	0
2008	NEO	2	Mussidae	Symphyllia	massive	Massive	Other HC	0
2008	NEO	3	Mussidae	Symphyllia	massive	Massive	Other HC	100
2008	EP	1	Mussidae	Symphyllia	massive	Massive	Other HC	0
2008	EP	2	Mussidae	Symphyllia	massive	Massive	Other HC	0
2008	EP	3	Mussidae	Symphyllia	massive	Massive	Other HC	0
2011	NEO	1	Mussidae	Symphyllia	massive	Massive	Other HC	0
2011	NEO	2	Mussidae	Symphyllia	massive	Massive	Other HC	0
2011	NEO	3	Mussidae	Symphyllia	massive	Massive	Other HC	0
2011	EP	1	Mussidae	Symphyllia	massive	Massive	Other HC	0
2011	EP	2	Mussidae	Symphyllia	massive	Massive	Other HC	0
2011	EP	3	Mussidae	Symphyllia	massive	Massive	Other HC	0
2014	NEO	1	Mussidae	Symphyllia	massive	Massive	Other HC	0
2014	NEO	2	Mussidae	Symphyllia	massive	Massive	Other HC	0
2014	NEO	3	Mussidae	Symphyllia	massive	Massive	Other HC	0
2014	EP	1	Mussidae	Symphyllia	massive	Massive	Other HC	0
2014	EP	2	Mussidae	Symphyllia	massive	Massive	Other HC	0
2014	EP	3	Mussidae	Symphyllia	massive	Massive	Other HC	0
2008	NEO	1	Oculinidae	Galaxea	submassive	Massive	Other HC	0
2008	NEO	2	Oculinidae	Galaxea	submassive	Massive	Other HC	38
2008	NEO	3	Oculinidae	Galaxea	submassive	Massive	Other HC	5
2008	EP	1	Oculinidae	Galaxea	submassive	Massive	Other HC	3
2008	EP	2	Oculinidae	Galaxea	submassive	Massive	Other HC	2
2008	EP	3	Oculinidae	Galaxea	submassive	Massive	Other HC	13
2011	NEO	1	Oculinidae	Galaxea	submassive	Massive	Other HC	0
2011	NEO	2	Oculinidae	Galaxea	submassive	Massive	Other HC	0
2011	NEO	3	Oculinidae	Galaxea	submassive	Massive	Other HC	0
2011	EP	1	Oculinidae	Galaxea	submassive	Massive	Other HC	0
2011	EP	2	Oculinidae	Galaxea	submassive	Massive	Other HC	0
2011	EP	3	Oculinidae	Galaxea	submassive	Massive	Other HC	0
2014	NEO	1	Oculinidae	Galaxea	submassive	Massive	Other HC	0
2014	NEO	2	Oculinidae	Galaxea	submassive	Massive	Other HC	0
2014	NEO	3	Oculinidae	Galaxea	submassive	Massive	Other HC	0
2014	EP	1	Oculinidae	Galaxea	submassive	Massive	Other HC	0
2014	EP	2	Oculinidae	Galaxea	submassive	Massive	Other HC	0
2014	EP	3	Oculinidae	Galaxea	submassive	Massive	Other HC	0
2008	NEO	1	Other	Plerogyra	massive	Massive	Other HC	0
2008	NEO	2	Other	Plerogyra	massive	Massive	Other HC	0
2008	NEO	3	Other	Plerogyra	massive	Massive	Other HC	0
2008	EP	1	Other	Plerogyra	massive	Massive	Other HC	0
2008	EP	2	Other	Plerogyra	massive	Massive	Other HC	0
2008	EP	3	Other	Plerogyra	massive	Massive	Other HC	0
2011	NEO	1	Other	Plerogyra	massive	Massive	Other HC	0
2011	NEO	2	Other	Plerogyra	massive	Massive	Other HC	0
2011	NEO	3	Other	Plerogyra	massive	Massive	Other HC	0
2011	EP	1	Other	Plerogyra	massive	Massive	Other HC	0
2011	EP	2	Other	Plerogyra	massive	Massive	Other HC	0
2011	EP	3	Other	Plerogyra	massive	Massive	Other HC	0
2014	NEO	1	Other	Plerogyra	massive	Massive	Other HC	0
2014	NEO	2	Other	Plerogyra	massive	Massive	Other HC	0
2014	NEO	3	Other	Plerogyra	massive	Massive	Other HC	0
2014	EP	1	Other	Plerogyra	massive	Massive	Other HC	0
2014	EP	2	Other	Plerogyra	massive	Massive	Other HC	0
2014	EP	3	Other	Plerogyra	massive	Massive	Other HC	0
2008	NEO	1	Other	Trachyphyllia	encrusting	Encrusting	Other HC	0
2008	NEO	2	Other	Trachyphyllia	encrusting	Encrusting	Other HC	0
2008	NEO	3	Other	Trachyphyllia	encrusting	Encrusting	Other HC	0
2008	EP	1	Other	Trachyphyllia	encrusting	Encrusting	Other HC	0
2008	EP	2	Other	Trachyphyllia	encrusting	Encrusting	Other HC	0
2008	EP	3	Other	Trachyphyllia	encrusting	Encrusting	Other HC	0
2011	NEO	1	Other	Trachyphyllia	encrusting	Encrusting	Other HC	0
2011	NEO	2	Other	Trachyphyllia	encrusting	Encrusting	Other HC	0
2011	NEO	3	Other	Trachyphyllia	encrusting	Encrusting	Other HC	0
2011	EP	1	Other	Trachyphyllia	encrusting	Encrusting	Other HC	0
2011	EP	2	Other	Trachyphyllia	encrusting	Encrusting	Other HC	0
2011	EP	3	Other	Trachyphyllia	encrusting	Encrusting	Other HC	0
2014	NEO	1	Other	Trachyphyllia	encrusting	Encrusting	Other HC	0
2014	NEO	2	Other	Trachyphyllia	encrusting	Encrusting	Other HC	0
2014	NEO	3	Other	Trachyphyllia	encrusting	Encrusting	Other HC	0
2014	EP	1	Other	Trachyphyllia	encrusting	Encrusting	Other HC	0
2014	EP	2	Other	Trachyphyllia	encrusting	Encrusting	Other HC	0
2014	EP	3	Other	Trachyphyllia	encrusting	Encrusting	Other HC	0
2008	NEO	1	Other	Tubastrea	branching	Branching/Arborescent	Other HC	0
2008	NEO	2	Other	Tubastrea	branching	Branching/Arborescent	Other HC	0
2008	NEO	3	Other	Tubastrea	branching	Branching/Arborescent	Other HC	0
2008	EP	1	Other	Tubastrea	branching	Branching/Arborescent	Other HC	0
2008	EP	2	Other	Tubastrea	branching	Branching/Arborescent	Other HC	0
2008	EP	3	Other	Tubastrea	branching	Branching/Arborescent	Other HC	0
2011	NEO	1	Other	Tubastrea	branching	Branching/Arborescent	Other HC	0
2011	NEO	2	Other	Tubastrea	branching	Branching/Arborescent	Other HC	0
2011	NEO	3	Other	Tubastrea	branching	Branching/Arborescent	Other HC	0
2011	EP	1	Other	Tubastrea	branching	Branching/Arborescent	Other HC	0
2011	EP	2	Other	Tubastrea	branching	Branching/Arborescent	Other HC	0
2011	EP	3	Other	Tubastrea	branching	Branching/Arborescent	Other HC	0
2014	NEO	1	Other	Tubastrea	branching	Branching/Arborescent	Other HC	0
2014	NEO	2	Other	Tubastrea	branching	Branching/Arborescent	Other HC	0
2014	NEO	3	Other	Tubastrea	branching	Branching/Arborescent	Other HC	0
2014	EP	1	Other	Tubastrea	branching	Branching/Arborescent	Other HC	0
2014	EP	2	Other	Tubastrea	branching	Branching/Arborescent	Other HC	0
2014	EP	3	Other	Tubastrea	branching	Branching/Arborescent	Other HC	0
2008	NEO	1	Other	Turbinaria	plate	Corymbose/Plating	Other HC	0
2008	NEO	2	Other	Turbinaria	plate	Corymbose/Plating	Other HC	0
2008	NEO	3	Other	Turbinaria	plate	Corymbose/Plating	Other HC	0
2008	EP	1	Other	Turbinaria	plate	Corymbose/Plating	Other HC	0
2008	EP	2	Other	Turbinaria	plate	Corymbose/Plating	Other HC	0
2008	EP	3	Other	Turbinaria	plate	Corymbose/Plating	Other HC	0
2011	NEO	1	Other	Turbinaria	plate	Corymbose/Plating	Other HC	0
2011	NEO	2	Other	Turbinaria	plate	Corymbose/Plating	Other HC	0
2011	NEO	3	Other	Turbinaria	plate	Corymbose/Plating	Other HC	0
2011	EP	1	Other	Turbinaria	plate	Corymbose/Plating	Other HC	0
2011	EP	2	Other	Turbinaria	plate	Corymbose/Plating	Other HC	0
2011	EP	3	Other	Turbinaria	plate	Corymbose/Plating	Other HC	0
2014	NEO	1	Other	Turbinaria	plate	Corymbose/Plating	Other HC	0
2014	NEO	2	Other	Turbinaria	plate	Corymbose/Plating	Other HC	0
2014	NEO	3	Other	Turbinaria	plate	Corymbose/Plating	Other HC	0
2014	EP	1	Other	Turbinaria	plate	Corymbose/Plating	Other HC	0
2014	EP	2	Other	Turbinaria	plate	Corymbose/Plating	Other HC	0
2014	EP	3	Other	Turbinaria	plate	Corymbose/Plating	Other HC	0
2008	NEO	1	Pectiniidae	Echinophyllia	encrusting	Encrusting	Other HC	0
2008	NEO	2	Pectiniidae	Echinophyllia	encrusting	Encrusting	Other HC	0
2008	NEO	3	Pectiniidae	Echinophyllia	encrusting	Encrusting	Other HC	0
2008	EP	1	Pectiniidae	Echinophyllia	encrusting	Encrusting	Other HC	0
2008	EP	2	Pectiniidae	Echinophyllia	encrusting	Encrusting	Other HC	0
2008	EP	3	Pectiniidae	Echinophyllia	encrusting	Encrusting	Other HC	0
2011	NEO	1	Pectiniidae	Echinophyllia	encrusting	Encrusting	Other HC	0
2011	NEO	2	Pectiniidae	Echinophyllia	encrusting	Encrusting	Other HC	0
2011	NEO	3	Pectiniidae	Echinophyllia	encrusting	Encrusting	Other HC	0
2011	EP	1	Pectiniidae	Echinophyllia	encrusting	Encrusting	Other HC	0
2011	EP	2	Pectiniidae	Echinophyllia	encrusting	Encrusting	Other HC	0
2011	EP	3	Pectiniidae	Echinophyllia	encrusting	Encrusting	Other HC	0
2014	NEO	1	Pectiniidae	Echinophyllia	encrusting	Encrusting	Other HC	0
2014	NEO	2	Pectiniidae	Echinophyllia	encrusting	Encrusting	Other HC	0
2014	NEO	3	Pectiniidae	Echinophyllia	encrusting	Encrusting	Other HC	0
2014	EP	1	Pectiniidae	Echinophyllia	encrusting	Encrusting	Other HC	0
2014	EP	2	Pectiniidae	Echinophyllia	encrusting	Encrusting	Other HC	0
2014	EP	3	Pectiniidae	Echinophyllia	encrusting	Encrusting	Other HC	0
2008	NEO	1	Pectiniidae	Mycedium	encrusting	Encrusting	Other HC	0
2008	NEO	2	Pectiniidae	Mycedium	encrusting	Encrusting	Other HC	10
2008	NEO	3	Pectiniidae	Mycedium	encrusting	Encrusting	Other HC	0
2008	EP	1	Pectiniidae	Mycedium	encrusting	Encrusting	Other HC	0
2008	EP	2	Pectiniidae	Mycedium	encrusting	Encrusting	Other HC	0
2008	EP	3	Pectiniidae	Mycedium	encrusting	Encrusting	Other HC	0
2011	NEO	1	Pectiniidae	Mycedium	encrusting	Encrusting	Other HC	0
2011	NEO	2	Pectiniidae	Mycedium	encrusting	Encrusting	Other HC	0
2011	NEO	3	Pectiniidae	Mycedium	encrusting	Encrusting	Other HC	0
2011	EP	1	Pectiniidae	Mycedium	encrusting	Encrusting	Other HC	0
2011	EP	2	Pectiniidae	Mycedium	encrusting	Encrusting	Other HC	0
2011	EP	3	Pectiniidae	Mycedium	encrusting	Encrusting	Other HC	0
2014	NEO	1	Pectiniidae	Mycedium	encrusting	Encrusting	Other HC	0
2014	NEO	2	Pectiniidae	Mycedium	encrusting	Encrusting	Other HC	0
2014	NEO	3	Pectiniidae	Mycedium	encrusting	Encrusting	Other HC	0
2014	EP	1	Pectiniidae	Mycedium	encrusting	Encrusting	Other HC	0
2014	EP	2	Pectiniidae	Mycedium	encrusting	Encrusting	Other HC	0
2014	EP	3	Pectiniidae	Mycedium	encrusting	Encrusting	Other HC	0
2008	NEO	1	Pectiniidae	Oxypora	encrusting	Encrusting	Other HC	0
2008	NEO	2	Pectiniidae	Oxypora	encrusting	Encrusting	Other HC	0
2008	NEO	3	Pectiniidae	Oxypora	encrusting	Encrusting	Other HC	0
2008	EP	1	Pectiniidae	Oxypora	encrusting	Encrusting	Other HC	0
2008	EP	2	Pectiniidae	Oxypora	encrusting	Encrusting	Other HC	0
2008	EP	3	Pectiniidae	Oxypora	encrusting	Encrusting	Other HC	0
2011	NEO	1	Pectiniidae	Oxypora	encrusting	Encrusting	Other HC	0
2011	NEO	2	Pectiniidae	Oxypora	encrusting	Encrusting	Other HC	0
2011	NEO	3	Pectiniidae	Oxypora	encrusting	Encrusting	Other HC	0
2011	EP	1	Pectiniidae	Oxypora	encrusting	Encrusting	Other HC	0
2011	EP	2	Pectiniidae	Oxypora	encrusting	Encrusting	Other HC	0
2011	EP	3	Pectiniidae	Oxypora	encrusting	Encrusting	Other HC	0
2014	NEO	1	Pectiniidae	Oxypora	encrusting	Encrusting	Other HC	0
2014	NEO	2	Pectiniidae	Oxypora	encrusting	Encrusting	Other HC	0
2014	NEO	3	Pectiniidae	Oxypora	encrusting	Encrusting	Other HC	0
2014	EP	1	Pectiniidae	Oxypora	encrusting	Encrusting	Other HC	0
2014	EP	2	Pectiniidae	Oxypora	encrusting	Encrusting	Other HC	0
2014	EP	3	Pectiniidae	Oxypora	encrusting	Encrusting	Other HC	0
2008	NEO	1	Pectiniidae	Pectinia	submassive	Massive	Other HC	0
2008	NEO	2	Pectiniidae	Pectinia	submassive	Massive	Other HC	0
2008	NEO	3	Pectiniidae	Pectinia	submassive	Massive	Other HC	0
2008	EP	1	Pectiniidae	Pectinia	submassive	Massive	Other HC	0
2008	EP	2	Pectiniidae	Pectinia	submassive	Massive	Other HC	0
2008	EP	3	Pectiniidae	Pectinia	submassive	Massive	Other HC	0
2011	NEO	1	Pectiniidae	Pectinia	submassive	Massive	Other HC	0
2011	NEO	2	Pectiniidae	Pectinia	submassive	Massive	Other HC	0
2011	NEO	3	Pectiniidae	Pectinia	submassive	Massive	Other HC	0
2011	EP	1	Pectiniidae	Pectinia	submassive	Massive	Other HC	0
2011	EP	2	Pectiniidae	Pectinia	submassive	Massive	Other HC	0
2011	EP	3	Pectiniidae	Pectinia	submassive	Massive	Other HC	0
2014	NEO	1	Pectiniidae	Pectinia	submassive	Massive	Other HC	0
2014	NEO	2	Pectiniidae	Pectinia	submassive	Massive	Other HC	0
2014	NEO	3	Pectiniidae	Pectinia	submassive	Massive	Other HC	0
2014	EP	1	Pectiniidae	Pectinia	submassive	Massive	Other HC	0
2014	EP	2	Pectiniidae	Pectinia	submassive	Massive	Other HC	0
2014	EP	3	Pectiniidae	Pectinia	submassive	Massive	Other HC	0
2008	NEO	1	Pocilloporidae	Pocillopora	branching	Corymbose/Plating	Pocilloporidae	0
2008	NEO	2	Pocilloporidae	Pocillopora	branching	Corymbose/Plating	Pocilloporidae	0
2008	NEO	3	Pocilloporidae	Pocillopora	branching	Corymbose/Plating	Pocilloporidae	0
2008	EP	1	Pocilloporidae	Pocillopora	branching	Corymbose/Plating	Pocilloporidae	0
2008	EP	2	Pocilloporidae	Pocillopora	branching	Corymbose/Plating	Pocilloporidae	10
2008	EP	3	Pocilloporidae	Pocillopora	branching	Corymbose/Plating	Pocilloporidae	0
2011	NEO	1	Pocilloporidae	Pocillopora	branching	Corymbose/Plating	Pocilloporidae	0
2011	NEO	2	Pocilloporidae	Pocillopora	branching	Corymbose/Plating	Pocilloporidae	0
2011	NEO	3	Pocilloporidae	Pocillopora	branching	Corymbose/Plating	Pocilloporidae	0
2011	EP	1	Pocilloporidae	Pocillopora	branching	Corymbose/Plating	Pocilloporidae	0
2011	EP	2	Pocilloporidae	Pocillopora	branching	Corymbose/Plating	Pocilloporidae	0
2011	EP	3	Pocilloporidae	Pocillopora	branching	Corymbose/Plating	Pocilloporidae	0
2014	NEO	1	Pocilloporidae	Pocillopora	branching	Corymbose/Plating	Pocilloporidae	0
2014	NEO	2	Pocilloporidae	Pocillopora	branching	Corymbose/Plating	Pocilloporidae	0
2014	NEO	3	Pocilloporidae	Pocillopora	branching	Corymbose/Plating	Pocilloporidae	0
2014	EP	1	Pocilloporidae	Pocillopora	branching	Corymbose/Plating	Pocilloporidae	0
2014	EP	2	Pocilloporidae	Pocillopora	branching	Corymbose/Plating	Pocilloporidae	0
2014	EP	3	Pocilloporidae	Pocillopora	branching	Corymbose/Plating	Pocilloporidae	0
2008	NEO	1	Pocilloporidae	Seriatopora	branching	Corymbose/Plating	Pocilloporidae	0
2008	NEO	2	Pocilloporidae	Seriatopora	branching	Corymbose/Plating	Pocilloporidae	0
2008	NEO	3	Pocilloporidae	Seriatopora	branching	Corymbose/Plating	Pocilloporidae	0
2008	EP	1	Pocilloporidae	Seriatopora	branching	Corymbose/Plating	Pocilloporidae	0
2008	EP	2	Pocilloporidae	Seriatopora	branching	Corymbose/Plating	Pocilloporidae	0
2008	EP	3	Pocilloporidae	Seriatopora	branching	Corymbose/Plating	Pocilloporidae	0
2011	NEO	1	Pocilloporidae	Seriatopora	branching	Corymbose/Plating	Pocilloporidae	0
2011	NEO	2	Pocilloporidae	Seriatopora	branching	Corymbose/Plating	Pocilloporidae	0
2011	NEO	3	Pocilloporidae	Seriatopora	branching	Corymbose/Plating	Pocilloporidae	0
2011	EP	1	Pocilloporidae	Seriatopora	branching	Corymbose/Plating	Pocilloporidae	0
2011	EP	2	Pocilloporidae	Seriatopora	branching	Corymbose/Plating	Pocilloporidae	0
2011	EP	3	Pocilloporidae	Seriatopora	branching	Corymbose/Plating	Pocilloporidae	0
2014	NEO	1	Pocilloporidae	Seriatopora	branching	Corymbose/Plating	Pocilloporidae	0
2014	NEO	2	Pocilloporidae	Seriatopora	branching	Corymbose/Plating	Pocilloporidae	0
2014	NEO	3	Pocilloporidae	Seriatopora	branching	Corymbose/Plating	Pocilloporidae	0
2014	EP	1	Pocilloporidae	Seriatopora	branching	Corymbose/Plating	Pocilloporidae	0
2014	EP	2	Pocilloporidae	Seriatopora	branching	Corymbose/Plating	Pocilloporidae	0
2014	EP	3	Pocilloporidae	Seriatopora	branching	Corymbose/Plating	Pocilloporidae	0
2008	NEO	1	Pocilloporidae	Stylophora	branching	Corymbose/Plating	Pocilloporidae	0
2008	NEO	2	Pocilloporidae	Stylophora	branching	Corymbose/Plating	Pocilloporidae	0
2008	NEO	3	Pocilloporidae	Stylophora	branching	Corymbose/Plating	Pocilloporidae	0
2008	EP	1	Pocilloporidae	Stylophora	branching	Corymbose/Plating	Pocilloporidae	0
2008	EP	2	Pocilloporidae	Stylophora	branching	Corymbose/Plating	Pocilloporidae	0
2008	EP	3	Pocilloporidae	Stylophora	branching	Corymbose/Plating	Pocilloporidae	0
2011	NEO	1	Pocilloporidae	Stylophora	branching	Corymbose/Plating	Pocilloporidae	0
2011	NEO	2	Pocilloporidae	Stylophora	branching	Corymbose/Plating	Pocilloporidae	0
2011	NEO	3	Pocilloporidae	Stylophora	branching	Corymbose/Plating	Pocilloporidae	0
2011	EP	1	Pocilloporidae	Stylophora	branching	Corymbose/Plating	Pocilloporidae	0
2011	EP	2	Pocilloporidae	Stylophora	branching	Corymbose/Plating	Pocilloporidae	0
2011	EP	3	Pocilloporidae	Stylophora	branching	Corymbose/Plating	Pocilloporidae	0
2014	NEO	1	Pocilloporidae	Stylophora	branching	Corymbose/Plating	Pocilloporidae	0
2014	NEO	2	Pocilloporidae	Stylophora	branching	Corymbose/Plating	Pocilloporidae	0
2014	NEO	3	Pocilloporidae	Stylophora	branching	Corymbose/Plating	Pocilloporidae	0
2014	EP	1	Pocilloporidae	Stylophora	branching	Corymbose/Plating	Pocilloporidae	0
2014	EP	2	Pocilloporidae	Stylophora	branching	Corymbose/Plating	Pocilloporidae	0
2014	EP	3	Pocilloporidae	Stylophora	branching	Corymbose/Plating	Pocilloporidae	0
2008	NEO	1	Poritidae	Alveopora	massive	Massive	Poritidae	0
2008	NEO	2	Poritidae	Alveopora	massive	Massive	Poritidae	0
2008	NEO	3	Poritidae	Alveopora	massive	Massive	Poritidae	0
2008	EP	1	Poritidae	Alveopora	massive	Massive	Poritidae	0
2008	EP	2	Poritidae	Alveopora	massive	Massive	Poritidae	0
2008	EP	3	Poritidae	Alveopora	massive	Massive	Poritidae	0
2011	NEO	1	Poritidae	Alveopora	massive	Massive	Poritidae	0
2011	NEO	2	Poritidae	Alveopora	massive	Massive	Poritidae	0
2011	NEO	3	Poritidae	Alveopora	massive	Massive	Poritidae	0
2011	EP	1	Poritidae	Alveopora	massive	Massive	Poritidae	0
2011	EP	2	Poritidae	Alveopora	massive	Massive	Poritidae	0
2011	EP	3	Poritidae	Alveopora	massive	Massive	Poritidae	0
2014	NEO	1	Poritidae	Alveopora	massive	Massive	Poritidae	0
2014	NEO	2	Poritidae	Alveopora	massive	Massive	Poritidae	0
2014	NEO	3	Poritidae	Alveopora	massive	Massive	Poritidae	0
2014	EP	1	Poritidae	Alveopora	massive	Massive	Poritidae	0
2014	EP	2	Poritidae	Alveopora	massive	Massive	Poritidae	0
2014	EP	3	Poritidae	Alveopora	massive	Massive	Poritidae	0
2008	NEO	1	Poritidae	Goniopora	massive	Massive	Poritidae	0
2008	NEO	2	Poritidae	Goniopora	massive	Massive	Poritidae	0
2008	NEO	3	Poritidae	Goniopora	massive	Massive	Poritidae	0
2008	EP	1	Poritidae	Goniopora	massive	Massive	Poritidae	0
2008	EP	2	Poritidae	Goniopora	massive	Massive	Poritidae	0
2008	EP	3	Poritidae	Goniopora	massive	Massive	Poritidae	0
2011	NEO	1	Poritidae	Goniopora	massive	Massive	Poritidae	0
2011	NEO	2	Poritidae	Goniopora	massive	Massive	Poritidae	0
2011	NEO	3	Poritidae	Goniopora	massive	Massive	Poritidae	0
2011	EP	1	Poritidae	Goniopora	massive	Massive	Poritidae	0
2011	EP	2	Poritidae	Goniopora	massive	Massive	Poritidae	0
2011	EP	3	Poritidae	Goniopora	massive	Massive	Poritidae	0
2014	NEO	1	Poritidae	Goniopora	massive	Massive	Poritidae	0
2014	NEO	2	Poritidae	Goniopora	massive	Massive	Poritidae	0
2014	NEO	3	Poritidae	Goniopora	massive	Massive	Poritidae	0
2014	EP	1	Poritidae	Goniopora	massive	Massive	Poritidae	0
2014	EP	2	Poritidae	Goniopora	massive	Massive	Poritidae	0
2014	EP	3	Poritidae	Goniopora	massive	Massive	Poritidae	0
2008	NEO	1	Poritidae	Porites	branching	Branching/Arborescent	Poritidae	0
2008	NEO	2	Poritidae	Porites	branching	Branching/Arborescent	Poritidae	0
2008	NEO	3	Poritidae	Porites	branching	Branching/Arborescent	Poritidae	0
2008	EP	1	Poritidae	Porites	branching	Branching/Arborescent	Poritidae	0
2008	EP	2	Poritidae	Porites	branching	Branching/Arborescent	Poritidae	0
2008	EP	3	Poritidae	Porites	branching	Branching/Arborescent	Poritidae	0
2011	NEO	1	Poritidae	Porites	branching	Branching/Arborescent	Poritidae	0
2011	NEO	2	Poritidae	Porites	branching	Branching/Arborescent	Poritidae	0
2011	NEO	3	Poritidae	Porites	branching	Branching/Arborescent	Poritidae	0
2011	EP	1	Poritidae	Porites	branching	Branching/Arborescent	Poritidae	0
2011	EP	2	Poritidae	Porites	branching	Branching/Arborescent	Poritidae	0
2011	EP	3	Poritidae	Porites	branching	Branching/Arborescent	Poritidae	0
2014	NEO	1	Poritidae	Porites	branching	Branching/Arborescent	Poritidae	0
2014	NEO	2	Poritidae	Porites	branching	Branching/Arborescent	Poritidae	0
2014	NEO	3	Poritidae	Porites	branching	Branching/Arborescent	Poritidae	0
2014	EP	1	Poritidae	Porites	branching	Branching/Arborescent	Poritidae	0
2014	EP	2	Poritidae	Porites	branching	Branching/Arborescent	Poritidae	0
2014	EP	3	Poritidae	Porites	branching	Branching/Arborescent	Poritidae	0
2008	NEO	1	Poritidae	Porites	encrusting	Encrusting	Poritidae	0
2008	NEO	2	Poritidae	Porites	encrusting	Encrusting	Poritidae	0
2008	NEO	3	Poritidae	Porites	encrusting	Encrusting	Poritidae	0
2008	EP	1	Poritidae	Porites	encrusting	Encrusting	Poritidae	0
2008	EP	2	Poritidae	Porites	encrusting	Encrusting	Poritidae	0
2008	EP	3	Poritidae	Porites	encrusting	Encrusting	Poritidae	0
2011	NEO	1	Poritidae	Porites	encrusting	Encrusting	Poritidae	0
2011	NEO	2	Poritidae	Porites	encrusting	Encrusting	Poritidae	4
2011	NEO	3	Poritidae	Porites	encrusting	Encrusting	Poritidae	3
2011	EP	1	Poritidae	Porites	encrusting	Encrusting	Poritidae	18
2011	EP	2	Poritidae	Porites	encrusting	Encrusting	Poritidae	4
2011	EP	3	Poritidae	Porites	encrusting	Encrusting	Poritidae	6
2014	NEO	1	Poritidae	Porites	encrusting	Encrusting	Poritidae	0
2014	NEO	2	Poritidae	Porites	encrusting	Encrusting	Poritidae	0
2014	NEO	3	Poritidae	Porites	encrusting	Encrusting	Poritidae	0
2014	EP	1	Poritidae	Porites	encrusting	Encrusting	Poritidae	0
2014	EP	2	Poritidae	Porites	encrusting	Encrusting	Poritidae	0
2014	EP	3	Poritidae	Porites	encrusting	Encrusting	Poritidae	0
2008	NEO	1	Poritidae	Porites	massive	Massive	Poritidae	0
2008	NEO	2	Poritidae	Porites	massive	Massive	Poritidae	15
2008	NEO	3	Poritidae	Porites	massive	Massive	Poritidae	10
2008	EP	1	Poritidae	Porites	massive	Massive	Poritidae	7
2008	EP	2	Poritidae	Porites	massive	Massive	Poritidae	5
2008	EP	3	Poritidae	Porites	massive	Massive	Poritidae	12
2011	NEO	1	Poritidae	Porites	massive	Massive	Poritidae	0
2011	NEO	2	Poritidae	Porites	massive	Massive	Poritidae	0
2011	NEO	3	Poritidae	Porites	massive	Massive	Poritidae	0
2011	EP	1	Poritidae	Porites	massive	Massive	Poritidae	24
2011	EP	2	Poritidae	Porites	massive	Massive	Poritidae	0
2011	EP	3	Poritidae	Porites	massive	Massive	Poritidae	0
2014	NEO	1	Poritidae	Porites	massive	Massive	Poritidae	0
2014	NEO	2	Poritidae	Porites	massive	Massive	Poritidae	0
2014	NEO	3	Poritidae	Porites	massive	Massive	Poritidae	0
2014	EP	1	Poritidae	Porites	massive	Massive	Poritidae	0
2014	EP	2	Poritidae	Porites	massive	Massive	Poritidae	0
2014	EP	3	Poritidae	Porites	massive	Massive	Poritidae	0
2008	NEO	1	Poritidae	Porites	plate	Corymbose/Plating	Poritidae	0
2008	NEO	2	Poritidae	Porites	plate	Corymbose/Plating	Poritidae	0
2008	NEO	3	Poritidae	Porites	plate	Corymbose/Plating	Poritidae	0
2008	EP	1	Poritidae	Porites	plate	Corymbose/Plating	Poritidae	0
2008	EP	2	Poritidae	Porites	plate	Corymbose/Plating	Poritidae	0
2008	EP	3	Poritidae	Porites	plate	Corymbose/Plating	Poritidae	0
2011	NEO	1	Poritidae	Porites	plate	Corymbose/Plating	Poritidae	0
2011	NEO	2	Poritidae	Porites	plate	Corymbose/Plating	Poritidae	0
2011	NEO	3	Poritidae	Porites	plate	Corymbose/Plating	Poritidae	0
2011	EP	1	Poritidae	Porites	plate	Corymbose/Plating	Poritidae	0
2011	EP	2	Poritidae	Porites	plate	Corymbose/Plating	Poritidae	0
2011	EP	3	Poritidae	Porites	plate	Corymbose/Plating	Poritidae	0
2014	NEO	1	Poritidae	Porites	plate	Corymbose/Plating	Poritidae	0
2014	NEO	2	Poritidae	Porites	plate	Corymbose/Plating	Poritidae	0
2014	NEO	3	Poritidae	Porites	plate	Corymbose/Plating	Poritidae	0
2014	EP	1	Poritidae	Porites	plate	Corymbose/Plating	Poritidae	0
2014	EP	2	Poritidae	Porites	plate	Corymbose/Plating	Poritidae	0
2014	EP	3	Poritidae	Porites	plate	Corymbose/Plating	Poritidae	0
2008	NEO	1	Soft corals	Soft corals	Soft corals	NA	Soft corals	490
2008	NEO	2	Soft corals	Soft corals	Soft corals	NA	Soft corals	340
2008	NEO	3	Soft corals	Soft corals	Soft corals	NA	Soft corals	380
2008	EP	1	Soft corals	Soft corals	Soft corals	NA	Soft corals	688
2008	EP	2	Soft corals	Soft corals	Soft corals	NA	Soft corals	658
2008	EP	3	Soft corals	Soft corals	Soft corals	NA	Soft corals	154
2011	NEO	1	Soft corals	Soft corals	Soft corals	NA	Soft corals	0
2011	NEO	2	Soft corals	Soft corals	Soft corals	NA	Soft corals	0
2011	NEO	3	Soft corals	Soft corals	Soft corals	NA	Soft corals	0
2011	EP	1	Soft corals	Soft corals	Soft corals	NA	Soft corals	0
2011	EP	2	Soft corals	Soft corals	Soft corals	NA	Soft corals	0
2011	EP	3	Soft corals	Soft corals	Soft corals	NA	Soft corals	0
2014	NEO	1	Soft corals	Soft corals	Soft corals	NA	Soft corals	8
2014	NEO	2	Soft corals	Soft corals	Soft corals	NA	Soft corals	0
2014	NEO	3	Soft corals	Soft corals	Soft corals	NA	Soft corals	0
2014	EP	1	Soft corals	Soft corals	Soft corals	NA	Soft corals	0
2014	EP	2	Soft corals	Soft corals	Soft corals	NA	Soft corals	0
2014	EP	3	Soft corals	Soft corals	Soft corals	NA	Soft corals	0
2017	EP	1	Acroporidae	Acropora	bottlebrush	Corymbose/Plating	Acropora	15
2017	EP	1	Acroporidae	Acropora	bushy	Branching/Arborescent	Acropora	7
2017	EP	1	Acroporidae	Acropora	clumping	Corymbose/Plating	Acropora	0
2017	EP	1	Acroporidae	Acropora	corymbose	Corymbose/Plating	Acropora	228
2017	EP	1	Acroporidae	Acropora	digitate	Corymbose/Plating	Acropora	17
2017	EP	1	Acroporidae	Acropora	staghorn	Branching/Arborescent	Acropora	6
2017	EP	1	Acroporidae	Acropora	tabular	Corymbose/Plating	Acropora	34
2017	EP	1	Acroporidae	Astreopora		Massive	Other HC	0
2017	EP	1	Acroporidae	Isopora		Branching/Arborescent	Other HC	0
2017	EP	1	Acroporidae	Montipora		Encrusting	Montipora	166
2017	EP	1	Agariciidae	Coeloseris		Massive	Other HC	0
2017	EP	1	Agariciidae	Gardineroseris		Massive	Other HC	0
2017	EP	1	Agariciidae	Leptoseris		Corymbose/Plating	Other HC	0
2017	EP	1	Agariciidae	Pachyseris		Corymbose/Plating	Other HC	0
2017	EP	1	Agariciidae	Pavona		Corymbose/Plating	Other HC	0
2017	EP	1	Faviidae	Caulastrea		Massive	Faviidae	0
2017	EP	1	Faviidae	Cyphastrea		Encrusting	Faviidae	0
2017	EP	1	Faviidae	Diploastrea		Massive	Faviidae	0
2017	EP	1	Faviidae	Echinopora		Corymbose/Plating	Faviidae	0
2017	EP	1	Faviidae	Favia		Massive	Faviidae	0
2017	EP	1	Faviidae	Faviidae	other	Massive	Faviidae	0
2017	EP	1	Faviidae	Favites		Massive	Faviidae	23
2017	EP	1	Faviidae	Goniastrea		Massive	Faviidae	0
2017	EP	1	Faviidae	Leptastrea		Encrusting	Faviidae	0
2017	EP	1	Faviidae	Leptoria		Massive	Faviidae	0
2017	EP	1	Faviidae	Montastrea		Massive	Faviidae	0
2017	EP	1	Faviidae	Oulophyllia		Massive	Faviidae	0
2017	EP	1	Faviidae	Platygyra		Massive	Faviidae	0
2017	EP	1	Fungiidae	Ctenactis		NA	Other HC	0
2017	EP	1	Fungiidae	Fungia		NA	Other HC	0
2017	EP	1	Fungiidae	Fungiidae	other	NA	Other HC	0
2017	EP	1	Fungiidae	Heliofungia		NA	Other HC	0
2017	EP	1	Fungiidae	Herpolitha		NA	Other HC	0
2017	EP	1	Fungiidae	Podobacia		NA	Other HC	0
2017	EP	1	Merulinidae	Hydnophora		Branching/Arborescent	Other HC	0
2017	EP	1	Merulinidae	Merulina		Corymbose/Plating	Other HC	0
2017	EP	1	Mussidae	Acanthastrea		Massive	Other HC	0
2017	EP	1	Mussidae	Lobophyllia		Massive	Other HC	0
2017	EP	1	Mussidae	Symphyllia		Massive	Other HC	0
2017	EP	1	Oculiniidae	Galaxea		Encrusting	Other HC	0
2017	EP	1	Other HC	Physogyra		Massive	Other HC	0
2017	EP	1	Other HC	Plerogyra		Massive	Other HC	0
2017	EP	1	Other HC	Styloco/Palaus/Madrac		Encrusting	Other HC	0
2017	EP	1	Other HC	Trachyphyllia		Encrusting	Other HC	0
2017	EP	1	Other HC	Tubastrea		Branching/Arborescent	Other HC	0
2017	EP	1	Other HC	Turbinaria		Corymbose/Plating	Other HC	0
2017	EP	1	Pectiniidae	Echinophyllia		Encrusting	Other HC	0
2017	EP	1	Pectiniidae	Mycedium		Encrusting	Other HC	0
2017	EP	1	Pectiniidae	Oxypora		Encrusting	Other HC	0
2017	EP	1	Pectiniidae	Pectinia		Massive	Other HC	0
2017	EP	1	Pocilloporidae	Pocillopora	damicornis	Corymbose/Plating	Pocilloporidae	0
2017	EP	1	Pocilloporidae	Pocillopora	other	Corymbose/Plating	Pocilloporidae	0
2017	EP	1	Pocilloporidae	Seriatopora		Corymbose/Plating	Pocilloporidae	0
2017	EP	1	Pocilloporidae	Stylophora		Corymbose/Plating	Pocilloporidae	0
2017	EP	1	Poritidae	Alveopora		Massive	Poritidae	0
2017	EP	1	Poritidae	Goniopora		Massive	Poritidae	0
2017	EP	1	Poritidae	Porites	branching	Branching/Arborescent	Poritidae	0
2017	EP	1	Poritidae	Porites	encrusting	Encrusting	Poritidae	11
2017	EP	1	Poritidae	Porites	massive	Massive	Poritidae	7
2017	EP	1	Siderastreidae	Coscinarea		Massive	Other HC	0
2017	EP	1	Siderastreidae	Psammocora		Massive	Other HC	0
2017	EP	1	Soft corals	Gorgonians		NA	Soft corals	0
2017	EP	1	Soft corals	Isis		NA	Soft corals	0
2017	EP	1	Soft corals	Soft corals		NA	Soft corals	0
2017	EP	2	Acroporidae	Acropora	bottlebrush	Corymbose/Plating	Acropora	0
2017	EP	2	Acroporidae	Acropora	bushy	Branching/Arborescent	Acropora	10
2017	EP	2	Acroporidae	Acropora	clumping	Corymbose/Plating	Acropora	0
2017	EP	2	Acroporidae	Acropora	corymbose	Corymbose/Plating	Acropora	190
2017	EP	2	Acroporidae	Acropora	digitate	Corymbose/Plating	Acropora	0
2017	EP	2	Acroporidae	Acropora	staghorn	Branching/Arborescent	Acropora	0
2017	EP	2	Acroporidae	Acropora	tabular	Corymbose/Plating	Acropora	0
2017	EP	2	Acroporidae	Astreopora		Massive	Other HC	12
2017	EP	2	Acroporidae	Isopora		Branching/Arborescent	Other HC	0
2017	EP	2	Acroporidae	Montipora		Encrusting	Montipora	74
2017	EP	2	Agariciidae	Coeloseris		Massive	Other HC	0
2017	EP	2	Agariciidae	Gardineroseris		Massive	Other HC	0
2017	EP	2	Agariciidae	Leptoseris		Corymbose/Plating	Other HC	0
2017	EP	2	Agariciidae	Pachyseris		Corymbose/Plating	Other HC	0
2017	EP	2	Agariciidae	Pavona		Corymbose/Plating	Other HC	0
2017	EP	2	Faviidae	Caulastrea		Massive	Faviidae	0
2017	EP	2	Faviidae	Cyphastrea		Encrusting	Faviidae	10
2017	EP	2	Faviidae	Diploastrea		Massive	Faviidae	0
2017	EP	2	Faviidae	Echinopora		Corymbose/Plating	Faviidae	0
2017	EP	2	Faviidae	Favia		Massive	Faviidae	0
2017	EP	2	Faviidae	Faviidae	other	Massive	Faviidae	0
2017	EP	2	Faviidae	Favites		Massive	Faviidae	25
2017	EP	2	Faviidae	Goniastrea		Massive	Faviidae	0
2017	EP	2	Faviidae	Leptastrea		Encrusting	Faviidae	11
2017	EP	2	Faviidae	Leptoria		Massive	Faviidae	0
2017	EP	2	Faviidae	Montastrea		Massive	Faviidae	0
2017	EP	2	Faviidae	Oulophyllia		Massive	Faviidae	0
2017	EP	2	Faviidae	Platygyra		Massive	Faviidae	9
2017	EP	2	Fungiidae	Ctenactis		NA	Other HC	0
2017	EP	2	Fungiidae	Fungia		NA	Other HC	0
2017	EP	2	Fungiidae	Fungiidae	other	NA	Other HC	0
2017	EP	2	Fungiidae	Heliofungia		NA	Other HC	0
2017	EP	2	Fungiidae	Herpolitha		NA	Other HC	0
2017	EP	2	Fungiidae	Podobacia		NA	Other HC	0
2017	EP	2	Merulinidae	Hydnophora		Branching/Arborescent	Other HC	0
2017	EP	2	Merulinidae	Merulina		Corymbose/Plating	Other HC	0
2017	EP	2	Mussidae	Acanthastrea		Massive	Other HC	0
2017	EP	2	Mussidae	Lobophyllia		Massive	Other HC	0
2017	EP	2	Mussidae	Symphyllia		Massive	Other HC	0
2017	EP	2	Oculiniidae	Galaxea		Encrusting	Other HC	0
2017	EP	2	Other HC	Physogyra		Massive	Other HC	0
2017	EP	2	Other HC	Plerogyra		Massive	Other HC	0
2017	EP	2	Other HC	Styloco/Palaus/Madrac		Encrusting	Other HC	0
2017	EP	2	Other HC	Trachyphyllia		Encrusting	Other HC	0
2017	EP	2	Other HC	Tubastrea		Branching/Arborescent	Other HC	0
2017	EP	2	Other HC	Turbinaria		Corymbose/Plating	Other HC	0
2017	EP	2	Pectiniidae	Echinophyllia		Encrusting	Other HC	0
2017	EP	2	Pectiniidae	Mycedium		Encrusting	Other HC	0
2017	EP	2	Pectiniidae	Oxypora		Encrusting	Other HC	0
2017	EP	2	Pectiniidae	Pectinia		Massive	Other HC	0
2017	EP	2	Pocilloporidae	Pocillopora	damicornis	Corymbose/Plating	Pocilloporidae	17
2017	EP	2	Pocilloporidae	Pocillopora	other	Corymbose/Plating	Pocilloporidae	22
2017	EP	2	Pocilloporidae	Seriatopora		Corymbose/Plating	Pocilloporidae	0
2017	EP	2	Pocilloporidae	Stylophora		Corymbose/Plating	Pocilloporidae	0
2017	EP	2	Poritidae	Alveopora		Massive	Poritidae	0
2017	EP	2	Poritidae	Goniopora		Massive	Poritidae	0
2017	EP	2	Poritidae	Porites	branching	Branching/Arborescent	Poritidae	0
2017	EP	2	Poritidae	Porites	encrusting	Encrusting	Poritidae	0
2017	EP	2	Poritidae	Porites	massive	Massive	Poritidae	6
2017	EP	2	Siderastreidae	Coscinarea		Massive	Other HC	0
2017	EP	2	Siderastreidae	Psammocora		Massive	Other HC	0
2017	EP	2	Soft corals	Gorgonians		NA	Soft corals	0
2017	EP	2	Soft corals	Isis		NA	Soft corals	0
2017	EP	2	Soft corals	Soft corals		NA	Soft corals	12
2017	EP	3	Acroporidae	Acropora	bottlebrush	Corymbose/Plating	Acropora	0
2017	EP	3	Acroporidae	Acropora	bushy	Branching/Arborescent	Acropora	0
2017	EP	3	Acroporidae	Acropora	clumping	Corymbose/Plating	Acropora	0
2017	EP	3	Acroporidae	Acropora	corymbose	Corymbose/Plating	Acropora	349
2017	EP	3	Acroporidae	Acropora	digitate	Corymbose/Plating	Acropora	0
2017	EP	3	Acroporidae	Acropora	staghorn	Branching/Arborescent	Acropora	0
2017	EP	3	Acroporidae	Acropora	tabular	Corymbose/Plating	Acropora	0
2017	EP	3	Acroporidae	Astreopora		Massive	Other HC	5
2017	EP	3	Acroporidae	Isopora		Branching/Arborescent	Other HC	0
2017	EP	3	Acroporidae	Montipora		Encrusting	Montipora	63
2017	EP	3	Agariciidae	Coeloseris		Massive	Other HC	0
2017	EP	3	Agariciidae	Gardineroseris		Massive	Other HC	0
2017	EP	3	Agariciidae	Leptoseris		Corymbose/Plating	Other HC	0
2017	EP	3	Agariciidae	Pachyseris		Corymbose/Plating	Other HC	0
2017	EP	3	Agariciidae	Pavona		Corymbose/Plating	Other HC	0
2017	EP	3	Faviidae	Caulastrea		Massive	Faviidae	0
2017	EP	3	Faviidae	Cyphastrea		Encrusting	Faviidae	0
2017	EP	3	Faviidae	Diploastrea		Massive	Faviidae	0
2017	EP	3	Faviidae	Echinopora		Corymbose/Plating	Faviidae	0
2017	EP	3	Faviidae	Favia		Massive	Faviidae	7
2017	EP	3	Faviidae	Faviidae	other	Massive	Faviidae	0
2017	EP	3	Faviidae	Favites		Massive	Faviidae	10
2017	EP	3	Faviidae	Goniastrea		Massive	Faviidae	0
2017	EP	3	Faviidae	Leptastrea		Encrusting	Faviidae	0
2017	EP	3	Faviidae	Leptoria		Massive	Faviidae	0
2017	EP	3	Faviidae	Montastrea		Massive	Faviidae	0
2017	EP	3	Faviidae	Oulophyllia		Massive	Faviidae	0
2017	EP	3	Faviidae	Platygyra		Massive	Faviidae	0
2017	EP	3	Fungiidae	Ctenactis		NA	Other HC	0
2017	EP	3	Fungiidae	Fungia		NA	Other HC	0
2017	EP	3	Fungiidae	Fungiidae	other	NA	Other HC	0
2017	EP	3	Fungiidae	Heliofungia		NA	Other HC	0
2017	EP	3	Fungiidae	Herpolitha		NA	Other HC	0
2017	EP	3	Fungiidae	Podobacia		NA	Other HC	0
2017	EP	3	Merulinidae	Hydnophora		Branching/Arborescent	Other HC	0
2017	EP	3	Merulinidae	Merulina		Corymbose/Plating	Other HC	0
2017	EP	3	Mussidae	Acanthastrea		Massive	Other HC	0
2017	EP	3	Mussidae	Lobophyllia		Massive	Other HC	0
2017	EP	3	Mussidae	Symphyllia		Massive	Other HC	0
2017	EP	3	Oculiniidae	Galaxea		Encrusting	Other HC	0
2017	EP	3	Other HC	Physogyra		Massive	Other HC	0
2017	EP	3	Other HC	Plerogyra		Massive	Other HC	0
2017	EP	3	Other HC	Styloco/Palaus/Madrac		Encrusting	Other HC	0
2017	EP	3	Other HC	Trachyphyllia		Encrusting	Other HC	0
2017	EP	3	Other HC	Tubastrea		Branching/Arborescent	Other HC	0
2017	EP	3	Other HC	Turbinaria		Corymbose/Plating	Other HC	0
2017	EP	3	Pectiniidae	Echinophyllia		Encrusting	Other HC	0
2017	EP	3	Pectiniidae	Mycedium		Encrusting	Other HC	0
2017	EP	3	Pectiniidae	Oxypora		Encrusting	Other HC	0
2017	EP	3	Pectiniidae	Pectinia		Massive	Other HC	0
2017	EP	3	Pocilloporidae	Pocillopora	damicornis	Corymbose/Plating	Pocilloporidae	0
2017	EP	3	Pocilloporidae	Pocillopora	other	Corymbose/Plating	Pocilloporidae	0
2017	EP	3	Pocilloporidae	Seriatopora		Corymbose/Plating	Pocilloporidae	0
2017	EP	3	Pocilloporidae	Stylophora		Corymbose/Plating	Pocilloporidae	0
2017	EP	3	Poritidae	Alveopora		Massive	Poritidae	0
2017	EP	3	Poritidae	Goniopora		Massive	Poritidae	0
2017	EP	3	Poritidae	Porites	branching	Branching/Arborescent	Poritidae	0
2017	EP	3	Poritidae	Porites	encrusting	Encrusting	Poritidae	0
2017	EP	3	Poritidae	Porites	massive	Massive	Poritidae	9
2017	EP	3	Siderastreidae	Coscinarea		Massive	Other HC	0
2017	EP	3	Siderastreidae	Psammocora		Massive	Other HC	0
2017	EP	3	Soft corals	Gorgonians		NA	Soft corals	0
2017	EP	3	Soft corals	Isis		NA	Soft corals	0
2017	EP	3	Soft corals	Soft corals		NA	Soft corals	0
2017	NEO	1	Acroporidae	Acropora	bottlebrush	Corymbose/Plating	Acropora	0
2017	NEO	1	Acroporidae	Acropora	bushy	Branching/Arborescent	Acropora	0
2017	NEO	1	Acroporidae	Acropora	clumping	Corymbose/Plating	Acropora	0
2017	NEO	1	Acroporidae	Acropora	corymbose	Corymbose/Plating	Acropora	326
2017	NEO	1	Acroporidae	Acropora	digitate	Corymbose/Plating	Acropora	0
2017	NEO	1	Acroporidae	Acropora	staghorn	Branching/Arborescent	Acropora	40
2017	NEO	1	Acroporidae	Acropora	tabular	Corymbose/Plating	Acropora	0
2017	NEO	1	Acroporidae	Astreopora		Massive	Other HC	5
2017	NEO	1	Acroporidae	Isopora		Branching/Arborescent	Other HC	0
2017	NEO	1	Acroporidae	Montipora		Encrusting	Montipora	100
2017	NEO	1	Agariciidae	Coeloseris		Massive	Other HC	0
2017	NEO	1	Agariciidae	Gardineroseris		Massive	Other HC	0
2017	NEO	1	Agariciidae	Leptoseris		Corymbose/Plating	Other HC	0
2017	NEO	1	Agariciidae	Pachyseris		Corymbose/Plating	Other HC	0
2017	NEO	1	Agariciidae	Pavona		Corymbose/Plating	Other HC	0
2017	NEO	1	Faviidae	Caulastrea		Massive	Faviidae	0
2017	NEO	1	Faviidae	Cyphastrea		Encrusting	Faviidae	0
2017	NEO	1	Faviidae	Diploastrea		Massive	Faviidae	0
2017	NEO	1	Faviidae	Echinopora		Corymbose/Plating	Faviidae	0
2017	NEO	1	Faviidae	Favia		Massive	Faviidae	0
2017	NEO	1	Faviidae	Faviidae	other	Massive	Faviidae	0
2017	NEO	1	Faviidae	Favites		Massive	Faviidae	8
2017	NEO	1	Faviidae	Goniastrea		Massive	Faviidae	0
2017	NEO	1	Faviidae	Leptastrea		Encrusting	Faviidae	0
2017	NEO	1	Faviidae	Leptoria		Massive	Faviidae	18
2017	NEO	1	Faviidae	Montastrea		Massive	Faviidae	0
2017	NEO	1	Faviidae	Oulophyllia		Massive	Faviidae	0
2017	NEO	1	Faviidae	Platygyra		Massive	Faviidae	0
2017	NEO	1	Fungiidae	Ctenactis		NA	Other HC	0
2017	NEO	1	Fungiidae	Fungia		NA	Other HC	0
2017	NEO	1	Fungiidae	Fungiidae	other	NA	Other HC	0
2017	NEO	1	Fungiidae	Heliofungia		NA	Other HC	0
2017	NEO	1	Fungiidae	Herpolitha		NA	Other HC	0
2017	NEO	1	Fungiidae	Podobacia		NA	Other HC	0
2017	NEO	1	Merulinidae	Hydnophora		Branching/Arborescent	Other HC	0
2017	NEO	1	Merulinidae	Merulina		Corymbose/Plating	Other HC	0
2017	NEO	1	Mussidae	Acanthastrea		Massive	Other HC	0
2017	NEO	1	Mussidae	Lobophyllia		Massive	Other HC	0
2017	NEO	1	Mussidae	Symphyllia		Massive	Other HC	0
2017	NEO	1	Oculiniidae	Galaxea		Encrusting	Other HC	4
2017	NEO	1	Other HC	Physogyra		Massive	Other HC	0
2017	NEO	1	Other HC	Plerogyra		Massive	Other HC	0
2017	NEO	1	Other HC	Styloco/Palaus/Madrac		Encrusting	Other HC	0
2017	NEO	1	Other HC	Trachyphyllia		Encrusting	Other HC	0
2017	NEO	1	Other HC	Tubastrea		Branching/Arborescent	Other HC	0
2017	NEO	1	Other HC	Turbinaria		Corymbose/Plating	Other HC	5
2017	NEO	1	Pectiniidae	Echinophyllia		Encrusting	Other HC	0
2017	NEO	1	Pectiniidae	Mycedium		Encrusting	Other HC	0
2017	NEO	1	Pectiniidae	Oxypora		Encrusting	Other HC	0
2017	NEO	1	Pectiniidae	Pectinia		Massive	Other HC	0
2017	NEO	1	Pocilloporidae	Pocillopora	damicornis	Corymbose/Plating	Pocilloporidae	0
2017	NEO	1	Pocilloporidae	Pocillopora	other	Corymbose/Plating	Pocilloporidae	0
2017	NEO	1	Pocilloporidae	Seriatopora		Corymbose/Plating	Pocilloporidae	0
2017	NEO	1	Pocilloporidae	Stylophora		Corymbose/Plating	Pocilloporidae	0
2017	NEO	1	Poritidae	Alveopora		Massive	Poritidae	0
2017	NEO	1	Poritidae	Goniopora		Massive	Poritidae	0
2017	NEO	1	Poritidae	Porites	branching	Branching/Arborescent	Poritidae	0
2017	NEO	1	Poritidae	Porites	encrusting	Encrusting	Poritidae	0
2017	NEO	1	Poritidae	Porites	massive	Massive	Poritidae	17
2017	NEO	1	Siderastreidae	Coscinarea		Massive	Other HC	0
2017	NEO	1	Siderastreidae	Psammocora		Massive	Other HC	0
2017	NEO	1	Soft corals	Gorgonians		NA	Soft corals	0
2017	NEO	1	Soft corals	Isis		NA	Soft corals	0
2017	NEO	1	Soft corals	Soft corals		NA	Soft corals	5
2017	NEO	2	Acroporidae	Acropora	bottlebrush	Corymbose/Plating	Acropora	0
2017	NEO	2	Acroporidae	Acropora	bushy	Branching/Arborescent	Acropora	37
2017	NEO	2	Acroporidae	Acropora	clumping	Corymbose/Plating	Acropora	5
2017	NEO	2	Acroporidae	Acropora	corymbose	Corymbose/Plating	Acropora	632
2017	NEO	2	Acroporidae	Acropora	digitate	Corymbose/Plating	Acropora	18
2017	NEO	2	Acroporidae	Acropora	staghorn	Branching/Arborescent	Acropora	66
2017	NEO	2	Acroporidae	Acropora	tabular	Corymbose/Plating	Acropora	0
2017	NEO	2	Acroporidae	Astreopora		Massive	Other HC	0
2017	NEO	2	Acroporidae	Isopora		Branching/Arborescent	Other HC	0
2017	NEO	2	Acroporidae	Montipora		Encrusting	Montipora	8
2017	NEO	2	Agariciidae	Coeloseris		Massive	Other HC	0
2017	NEO	2	Agariciidae	Gardineroseris		Massive	Other HC	0
2017	NEO	2	Agariciidae	Leptoseris		Corymbose/Plating	Other HC	0
2017	NEO	2	Agariciidae	Pachyseris		Corymbose/Plating	Other HC	0
2017	NEO	2	Agariciidae	Pavona		Corymbose/Plating	Other HC	0
2017	NEO	2	Faviidae	Caulastrea		Massive	Faviidae	0
2017	NEO	2	Faviidae	Cyphastrea		Encrusting	Faviidae	12
2017	NEO	2	Faviidae	Diploastrea		Massive	Faviidae	0
2017	NEO	2	Faviidae	Echinopora		Corymbose/Plating	Faviidae	0
2017	NEO	2	Faviidae	Favia		Massive	Faviidae	0
2017	NEO	2	Faviidae	Faviidae	other	Massive	Faviidae	0
2017	NEO	2	Faviidae	Favites		Massive	Faviidae	12
2017	NEO	2	Faviidae	Goniastrea		Massive	Faviidae	0
2017	NEO	2	Faviidae	Leptastrea		Encrusting	Faviidae	0
2017	NEO	2	Faviidae	Leptoria		Massive	Faviidae	0
2017	NEO	2	Faviidae	Montastrea		Massive	Faviidae	0
2017	NEO	2	Faviidae	Oulophyllia		Massive	Faviidae	0
2017	NEO	2	Faviidae	Platygyra		Massive	Faviidae	4
2017	NEO	2	Fungiidae	Ctenactis		NA	Other HC	0
2017	NEO	2	Fungiidae	Fungia		NA	Other HC	0
2017	NEO	2	Fungiidae	Fungiidae	other	NA	Other HC	0
2017	NEO	2	Fungiidae	Heliofungia		NA	Other HC	0
2017	NEO	2	Fungiidae	Herpolitha		NA	Other HC	0
2017	NEO	2	Fungiidae	Podobacia		NA	Other HC	0
2017	NEO	2	Merulinidae	Hydnophora		Branching/Arborescent	Other HC	0
2017	NEO	2	Merulinidae	Merulina		Corymbose/Plating	Other HC	0
2017	NEO	2	Mussidae	Acanthastrea		Massive	Other HC	0
2017	NEO	2	Mussidae	Lobophyllia		Massive	Other HC	0
2017	NEO	2	Mussidae	Symphyllia		Massive	Other HC	0
2017	NEO	2	Oculiniidae	Galaxea		Encrusting	Other HC	16
2017	NEO	2	Other HC	Physogyra		Massive	Other HC	0
2017	NEO	2	Other HC	Plerogyra		Massive	Other HC	0
2017	NEO	2	Other HC	Styloco/Palaus/Madrac		Encrusting	Other HC	0
2017	NEO	2	Other HC	Trachyphyllia		Encrusting	Other HC	0
2017	NEO	2	Other HC	Tubastrea		Branching/Arborescent	Other HC	0
2017	NEO	2	Other HC	Turbinaria		Corymbose/Plating	Other HC	0
2017	NEO	2	Pectiniidae	Echinophyllia		Encrusting	Other HC	0
2017	NEO	2	Pectiniidae	Mycedium		Encrusting	Other HC	0
2017	NEO	2	Pectiniidae	Oxypora		Encrusting	Other HC	0
2017	NEO	2	Pectiniidae	Pectinia		Massive	Other HC	0
2017	NEO	2	Pocilloporidae	Pocillopora	damicornis	Corymbose/Plating	Pocilloporidae	0
2017	NEO	2	Pocilloporidae	Pocillopora	other	Corymbose/Plating	Pocilloporidae	0
2017	NEO	2	Pocilloporidae	Seriatopora		Corymbose/Plating	Pocilloporidae	0
2017	NEO	2	Pocilloporidae	Stylophora		Corymbose/Plating	Pocilloporidae	0
2017	NEO	2	Poritidae	Alveopora		Massive	Poritidae	0
2017	NEO	2	Poritidae	Goniopora		Massive	Poritidae	0
2017	NEO	2	Poritidae	Porites	branching	Branching/Arborescent	Poritidae	0
2017	NEO	2	Poritidae	Porites	encrusting	Encrusting	Poritidae	0
2017	NEO	2	Poritidae	Porites	massive	Massive	Poritidae	3
2017	NEO	2	Siderastreidae	Coscinarea		Massive	Other HC	0
2017	NEO	2	Siderastreidae	Psammocora		Massive	Other HC	0
2017	NEO	2	Soft corals	Gorgonians		NA	Soft corals	0
2017	NEO	2	Soft corals	Isis		NA	Soft corals	0
2017	NEO	2	Soft corals	Soft corals		NA	Soft corals	45
2017	NEO	3	Acroporidae	Acropora	bottlebrush	Corymbose/Plating	Acropora	0
2017	NEO	3	Acroporidae	Acropora	bushy	Branching/Arborescent	Acropora	22
2017	NEO	3	Acroporidae	Acropora	clumping	Corymbose/Plating	Acropora	0
2017	NEO	3	Acroporidae	Acropora	corymbose	Corymbose/Plating	Acropora	448
2017	NEO	3	Acroporidae	Acropora	digitate	Corymbose/Plating	Acropora	0
2017	NEO	3	Acroporidae	Acropora	staghorn	Branching/Arborescent	Acropora	0
2017	NEO	3	Acroporidae	Acropora	tabular	Corymbose/Plating	Acropora	0
2017	NEO	3	Acroporidae	Astreopora		Massive	Other HC	0
2017	NEO	3	Acroporidae	Isopora		Branching/Arborescent	Other HC	0
2017	NEO	3	Acroporidae	Montipora		Encrusting	Montipora	10
2017	NEO	3	Agariciidae	Coeloseris		Massive	Other HC	0
2017	NEO	3	Agariciidae	Gardineroseris		Massive	Other HC	0
2017	NEO	3	Agariciidae	Leptoseris		Corymbose/Plating	Other HC	0
2017	NEO	3	Agariciidae	Pachyseris		Corymbose/Plating	Other HC	0
2017	NEO	3	Agariciidae	Pavona		Corymbose/Plating	Other HC	0
2017	NEO	3	Faviidae	Caulastrea		Massive	Faviidae	0
2017	NEO	3	Faviidae	Cyphastrea		Encrusting	Faviidae	0
2017	NEO	3	Faviidae	Diploastrea		Massive	Faviidae	0
2017	NEO	3	Faviidae	Echinopora		Corymbose/Plating	Faviidae	4
2017	NEO	3	Faviidae	Favia		Massive	Faviidae	5
2017	NEO	3	Faviidae	Faviidae	other	Massive	Faviidae	0
2017	NEO	3	Faviidae	Favites		Massive	Faviidae	12
2017	NEO	3	Faviidae	Goniastrea		Massive	Faviidae	25
2017	NEO	3	Faviidae	Leptastrea		Encrusting	Faviidae	0
2017	NEO	3	Faviidae	Leptoria		Massive	Faviidae	0
2017	NEO	3	Faviidae	Montastrea		Massive	Faviidae	0
2017	NEO	3	Faviidae	Oulophyllia		Massive	Faviidae	0
2017	NEO	3	Faviidae	Platygyra		Massive	Faviidae	12
2017	NEO	3	Fungiidae	Ctenactis		NA	Other HC	0
2017	NEO	3	Fungiidae	Fungia		NA	Other HC	0
2017	NEO	3	Fungiidae	Fungiidae	other	NA	Other HC	0
2017	NEO	3	Fungiidae	Heliofungia		NA	Other HC	0
2017	NEO	3	Fungiidae	Herpolitha		NA	Other HC	0
2017	NEO	3	Fungiidae	Podobacia		NA	Other HC	0
2017	NEO	3	Merulinidae	Hydnophora		Branching/Arborescent	Other HC	0
2017	NEO	3	Merulinidae	Merulina		Corymbose/Plating	Other HC	0
2017	NEO	3	Mussidae	Acanthastrea		Massive	Other HC	0
2017	NEO	3	Mussidae	Lobophyllia		Massive	Other HC	0
2017	NEO	3	Mussidae	Symphyllia		Massive	Other HC	0
2017	NEO	3	Oculiniidae	Galaxea		Encrusting	Other HC	0
2017	NEO	3	Other HC	Physogyra		Massive	Other HC	0
2017	NEO	3	Other HC	Plerogyra		Massive	Other HC	0
2017	NEO	3	Other HC	Styloco/Palaus/Madrac		Encrusting	Other HC	0
2017	NEO	3	Other HC	Trachyphyllia		Encrusting	Other HC	0
2017	NEO	3	Other HC	Tubastrea		Branching/Arborescent	Other HC	0
2017	NEO	3	Other HC	Turbinaria		Corymbose/Plating	Other HC	0
2017	NEO	3	Pectiniidae	Echinophyllia		Encrusting	Other HC	0
2017	NEO	3	Pectiniidae	Mycedium		Encrusting	Other HC	0
2017	NEO	3	Pectiniidae	Oxypora		Encrusting	Other HC	0
2017	NEO	3	Pectiniidae	Pectinia		Massive	Other HC	0
2017	NEO	3	Pocilloporidae	Pocillopora	damicornis	Corymbose/Plating	Pocilloporidae	14
2017	NEO	3	Pocilloporidae	Pocillopora	other	Corymbose/Plating	Pocilloporidae	0
2017	NEO	3	Pocilloporidae	Seriatopora		Corymbose/Plating	Pocilloporidae	0
2017	NEO	3	Pocilloporidae	Stylophora		Corymbose/Plating	Pocilloporidae	0
2017	NEO	3	Poritidae	Alveopora		Massive	Poritidae	0
2017	NEO	3	Poritidae	Goniopora		Massive	Poritidae	0
2017	NEO	3	Poritidae	Porites	branching	Branching/Arborescent	Poritidae	0
2017	NEO	3	Poritidae	Porites	encrusting	Encrusting	Poritidae	0
2017	NEO	3	Poritidae	Porites	massive	Massive	Poritidae	10
2017	NEO	3	Siderastreidae	Coscinarea		Massive	Other HC	0
2017	NEO	3	Siderastreidae	Psammocora		Massive	Other HC	0
2017	NEO	3	Soft corals	Gorgonians		NA	Soft corals	0
2017	NEO	3	Soft corals	Isis		NA	Soft corals	0
2017	NEO	3	Soft corals	Soft corals		NA	Soft corals	111
