# Supplementary material for: Decadal erosion of coral assemblages by multiple disturbances in the Palm Islands, central Great Barrier Reef
Source: Sci Rep. 2018 Aug 8;8:11885. doi: 10.1038/s41598-018-29608-y (PMC6082856; doi:10.1038/s41598-018-29608-y)
Supplement: Supplementary file 3 — Dataset 2 [file 41598_2018_29608_MOESM3_ESM.csv]

Year	Morphology	Cov.Mean	Cov.SE
1998	Branching/Arborescent	14.99	2.701
1998	Corymbose/Plating	18.0185	2.1295
1998	Encrusting	7.864	2.457
1998	Massive	10.815	1.966
1999	Branching/Arborescent	1.5225	0.2015
1999	Corymbose/Plating	1.094	0.994
1999	Encrusting	5.857	0.206
1999	Massive	6.922	0.204
2001	Branching/Arborescent	2.4175	1.2705
2001	Corymbose/Plating	4.576	2.55
2001	Encrusting	3.9735	0.2855
2001	Massive	7.5355	1.6385
