# Supplementary material for: Decadal erosion of coral assemblages by multiple disturbances in the Palm Islands, central Great Barrier Reef
Source: Sci Rep. 2018 Aug 8;8:11885. doi: 10.1038/s41598-018-29608-y (PMC6082856; doi:10.1038/s41598-018-29608-y)
Supplement: Supplementary file 4 — Dataset 3 [file 41598_2018_29608_MOESM4_ESM.csv]

Year	Depth	Quadrat	Genus	D1	D2	Area	Qarea	Category
2011	Crest	1	Goniastrea	3	2	4.71238898	28.9	Faviidae
2011	Crest	1	Montipora	4	3	9.424777961	28.9	Montipora
2011	Crest	1	Platygyra	10	5	39.26990817	28.9	Faviidae
2011	Crest	1	Acanthastrea	1.5	1.5	1.767145868	28.9	NA
2011	Crest	1	Platygyra	10	4	31.41592654	28.9	Faviidae
2011	Crest	1	Platygyra	5	4	15.70796327	28.9	Faviidae
2011	Crest	1	Platygyra	2	1	1.570796327	28.9	Faviidae
2011	Crest	1	Favites	4	3	9.424777961	28.9	Faviidae
2011	Crest	1	Platygyra	5	4	15.70796327	28.9	Faviidae
2011	Crest	1	Acropora	4	2	6.283185307	28.9	Acropora
2011	Crest	1	Montipora	8	3	18.84955592	28.9	Montipora
2011	Crest	1	Porites	4	1	3.141592654	28.9	Poritidae
2011	Crest	1	Favia	5	3	11.78097245	28.9	Faviidae
2011	Crest	1	Pocillopora	4	4	12.56637061	28.9	Pocilloporidae
2011	Crest	1	Goniastrea	3	2	4.71238898	28.9	Faviidae
2011	Crest	1	Leptastrea	8	6	37.69911184	28.9	Faviidae
2011	Crest	1	Porites	8	8	50.26548246	28.9	Poritidae
2011	Crest	1	Montipora	12	10	94.24777961	28.9	Montipora
2011	Crest	1	Montipora	3	2	4.71238898	28.9	Montipora
2011	Crest	1	Cyphastrea	4	3	9.424777961	28.9	Faviidae
2011	Crest	1	Goniopora	8	6	37.69911184	28.9	Poritidae
2011	Crest	1	Porites	4	2	6.283185307	28.9	Poritidae
2011	Crest	1	Porites	4	4	12.56637061	28.9	Poritidae
2011	Crest	1	Goniastrea	3	2	4.71238898	28.9	Faviidae
2011	Crest	1	Isopora	4	3	9.424777961	28.9	NA
2011	Crest	1	Porites	4	3	9.424777961	28.9	Poritidae
2011	Crest	1	Favia	5	4	15.70796327	28.9	Faviidae
2011	Crest	1	Favia	3	3	7.068583471	28.9	Faviidae
2011	Crest	1	Favia	4	4	12.56637061	28.9	Faviidae
2011	Crest	1	Goniastrea	8	6	37.69911184	28.9	Faviidae
2011	Crest	1	Platygyra	22	16	276.4601535	28.9	Faviidae
2011	Crest	1	Porites	8	8	50.26548246	28.9	Poritidae
2011	Crest	1	Goniastrea	8	4	25.13274123	28.9	Faviidae
2011	Crest	1	Porites	12	8	75.39822369	28.9	Poritidae
2011	Crest	1	Goniopora	10	6	47.1238898	28.9	Poritidae
2011	Crest	1	Montastrea	30	25	589.0486225	28.9	Faviidae
2011	Crest	1	Platygyra	10	10	78.53981634	28.9	Faviidae
2011	Crest	1	Echinophyllia	25	20	392.6990817	28.9	NA
2011	Crest	1	Montastrea	12	10	94.24777961	28.9	Faviidae
2011	Crest	1	Cyphastrea	6	4	18.84955592	28.9	Faviidae
2011	Crest	1	Favia	2	2	3.141592654	28.9	Faviidae
2011	Crest	1	Echinophyllia	2	2	3.141592654	28.9	NA
2011	Crest	1	Favia	3	3	7.068583471	28.9	Faviidae
2011	Crest	1	Platygyra	20	10	157.0796327	28.9	Faviidae
2011	Crest	1	Platygyra	3	2	4.71238898	28.9	Faviidae
2011	Crest	1	Platygyra	10	2	15.70796327	28.9	Faviidae
2011	Crest	1	Favia	5	5	19.63495408	28.9	Faviidae
2011	Crest	1	Leptoria	30	25	589.0486225	28.9	Faviidae
2011	Crest	1	Leptastrea	15	10	117.8097245	28.9	Faviidae
2011	Crest	1	Platygyra	4	3	9.424777961	28.9	Faviidae
2011	Crest	1	Platygyra	4	2	6.283185307	28.9	Faviidae
2011	Crest	1	Favia	6	6	28.27433388	28.9	Faviidae
2011	Crest	1	Montipora	6	6	28.27433388	28.9	Montipora
2011	Crest	1	Echinophyllia	20	10	157.0796327	28.9	NA
2011	Crest	1	Montipora	20	10	157.0796327	28.9	Montipora
2011	Crest	1	Favites	12	12	113.0973355	28.9	Faviidae
2011	Crest	1	Favites	15	10	117.8097245	28.9	Faviidae
2011	Crest	1	Platygyra	8	5	31.41592654	28.9	Faviidae
2011	Crest	1	Goniastrea	10	5	39.26990817	28.9	Faviidae
2011	Crest	1	Psammocora	15	10	117.8097245	28.9	NA
2011	Crest	1	Hydnophora	25	10	196.3495408	28.9	NA
2011	Crest	1	Hydnophora	3	2	4.71238898	28.9	NA
2011	Crest	1	Favites	8	6	37.69911184	28.9	Faviidae
2011	Crest	1	Favia	6	4	18.84955592	28.9	Faviidae
2011	Crest	1	Platygyra	20	15	235.619449	28.9	Faviidae
2011	Crest	1	Favia	10	2	15.70796327	28.9	Faviidae
2011	Crest	1	Porites	10	4	31.41592654	28.9	Poritidae
2011	Crest	1	Favia	6	5	23.5619449	28.9	Faviidae
2011	Crest	1	Porites	2	2	3.141592654	28.9	Poritidae
2011	Crest	1	Cyphastrea	3	3	7.068583471	28.9	Faviidae
2011	Crest	1	Oxypora	10	10	78.53981634	28.9	NA
2011	Crest	1	Favites	2	1	1.570796327	28.9	Faviidae
2011	Crest	1	Favia	2	1	1.570796327	28.9	Faviidae
2011	Crest	1	Favia	1	1	0.785398163	28.9	Faviidae
2011	Crest	1	Porites	6	4	18.84955592	28.9	Poritidae
2011	Crest	1	Galaxea	6	5	23.5619449	28.9	NA
2011	Crest	1	Platygyra	10	10	78.53981634	28.9	Faviidae
2011	Crest	1	Scolymia	1.5	1.5	1.767145868	28.9	NA
2011	Crest	1	Goniastrea	4	3	9.424777961	28.9	Faviidae
2011	Crest	1	Goniastrea	2	2	3.141592654	28.9	Faviidae
2011	Crest	1	Favia	4	4	12.56637061	28.9	Faviidae
2011	Crest	1	Hydnophora	35	15	412.3340358	28.9	NA
2011	Crest	1	Goniastrea	2	1	1.570796327	28.9	Faviidae
2011	Crest	1	Lobophyllia	4	4	12.56637061	28.9	NA
2011	Crest	1	Favites	8	6	37.69911184	28.9	Faviidae
2011	Crest	1	Goniastrea	9	1	7.068583471	28.9	Faviidae
2011	Crest	1	Favia	12	6	56.54866776	28.9	Faviidae
2011	Crest	1	Favites	10	10	78.53981634	28.9	Faviidae
2011	Crest	1	Goniastrea	12	8	75.39822369	28.9	Faviidae
2011	Crest	1	Montipora	20	10	157.0796327	28.9	Montipora
2011	Crest	1	Turbinaria	5	5	19.63495408	28.9	NA
2011	Crest	1	Favites	6	5	23.5619449	28.9	Faviidae
2011	Crest	1	Acanthastrea	8	6	37.69911184	28.9	NA
2011	Crest	1	Montastrea	1.5	1.5	1.767145868	28.9	Faviidae
2011	Crest	1	Cyphastrea	20	10	157.0796327	28.9	Faviidae
2011	Crest	1	Favites	20	10	157.0796327	28.9	Faviidae
2011	Crest	1	Leptoria	14	14	153.93804	28.9	Faviidae
2011	Crest	1	Platygyra	8	3	18.84955592	28.9	Faviidae
2011	Crest	1	Porites	14	10	109.9557429	28.9	Poritidae
2011	Crest	1	Platygyra	20	15	235.619449	28.9	Faviidae
2011	Crest	1	Montipora	10	10	78.53981634	28.9	Montipora
2011	Crest	1	Montastrea	10	5	39.26990817	28.9	Faviidae
2011	Crest	1	Galaxea	6	5	23.5619449	28.9	NA
2011	Crest	1	Porites	5	5	19.63495408	28.9	Poritidae
2011	Crest	1	Favia	15	11	129.590697	28.9	Faviidae
2011	Crest	1	Platygyra	6	5	23.5619449	28.9	Faviidae
2011	Crest	1	Porites	2	2	3.141592654	28.9	Poritidae
2011	Crest	1	Montipora	20	15	235.619449	28.9	Montipora
2011	Crest	1	Cyphastrea	22	10	172.7875959	28.9	Faviidae
2011	Crest	2	Favia	3	2	4.71238898	28.6	Faviidae
2011	Crest	2	Favites	3.5	2.5	6.87223393	28.6	Faviidae
2011	Crest	2	Leptastrea	15	12	141.3716694	28.6	Faviidae
2011	Crest	2	Goniopora	20	15	235.619449	28.6	Poritidae
2011	Crest	2	Goniastrea	1.5	1.5	1.767145868	28.6	Faviidae
2011	Crest	2	Montipora	7	7	38.48451001	28.6	Montipora
2011	Crest	2	Favia	6	5	23.5619449	28.6	Faviidae
2011	Crest	2	Favites	2	1.5	2.35619449	28.6	Faviidae
2011	Crest	2	Favites	30	20	471.238898	28.6	Faviidae
2011	Crest	2	Montipora	6	5	23.5619449	28.6	Montipora
2011	Crest	2	Goniastrea	3	3	7.068583471	28.6	Faviidae
2011	Crest	2	Galaxea	5	3	11.78097245	28.6	NA
2011	Crest	2	Galaxea	2	1.5	2.35619449	28.6	NA
2011	Crest	2	Favites	15	10	117.8097245	28.6	Faviidae
2011	Crest	2	Goniastrea	5	4	15.70796327	28.6	Faviidae
2011	Crest	2	Montipora	12	11	103.6725576	28.6	Montipora
2011	Crest	2	Favia	4	4	12.56637061	28.6	Faviidae
2011	Crest	2	Goniastrea	9	9	63.61725124	28.6	Faviidae
2011	Crest	2	Acropora	5	3	11.78097245	28.6	Acropora
2011	Crest	2	Goniastrea	8	8	50.26548246	28.6	Faviidae
2011	Crest	2	Montipora	6	6	28.27433388	28.6	Montipora
2011	Crest	2	Porites	2	1.5	2.35619449	28.6	Poritidae
2011	Crest	2	Favia	3	2	4.71238898	28.6	Faviidae
2011	Crest	2	Favites	6	6	28.27433388	28.6	Faviidae
2011	Crest	2	Favites	15	8	94.24777961	28.6	Faviidae
2011	Crest	2	Favia	6	3	14.13716694	28.6	Faviidae
2011	Crest	2	Hydnophora	5	4	15.70796327	28.6	NA
2011	Crest	2	Favia	4	3	9.424777961	28.6	Faviidae
2011	Crest	2	Montipora	16	8	100.5309649	28.6	Montipora
2011	Crest	2	Goniastrea	19	7	104.4579557	28.6	Faviidae
2011	Crest	2	Goniastrea	5	5	19.63495408	28.6	Faviidae
2011	Crest	2	Favites	2	1.5	2.35619449	28.6	Faviidae
2011	Crest	2	Goniastrea	3	3	7.068583471	28.6	Faviidae
2011	Crest	2	Montipora	11	11	95.03317777	28.6	Montipora
2011	Crest	2	Acropora	3	3	7.068583471	28.6	Acropora
2011	Crest	2	Montastrea	1	1	0.785398163	28.6	Faviidae
2011	Crest	2	Leptoria	4	3	9.424777961	28.6	Faviidae
2011	Crest	2	Galaxea	4	4	12.56637061	28.6	NA
2011	Crest	2	Montipora	6	5	23.5619449	28.6	Montipora
2011	Crest	2	Lobophyllia	2	2	3.141592654	28.6	NA
2011	Crest	2	Montastrea	2	2	3.141592654	28.6	Faviidae
2011	Crest	2	Montastrea	1	1	0.785398163	28.6	Faviidae
2011	Crest	2	Porites	5	5	19.63495408	28.6	Poritidae
2011	Crest	2	Montipora	6	6	28.27433388	28.6	Montipora
2011	Crest	2	Montastrea	3	2	4.71238898	28.6	Faviidae
2011	Crest	2	Cyphastrea	13	6	61.26105675	28.6	Faviidae
2011	Crest	2	Acropora	2	2	3.141592654	28.6	Acropora
2011	Crest	2	Montipora	10	5	39.26990817	28.6	Montipora
2011	Crest	2	Montipora	13	15	153.1526419	28.6	Montipora
2011	Crest	2	Acropora	20	5	78.53981634	28.6	Acropora
2011	Crest	2	Cyphastrea	5	4	15.70796327	28.6	Faviidae
2011	Crest	2	Goniastrea	2	2	3.141592654	28.6	Faviidae
2011	Crest	2	Leptoria	10	10	78.53981634	28.6	Faviidae
2011	Crest	2	Montastrea	20	10	157.0796327	28.6	Faviidae
2011	Crest	2	Goniastrea	5	3	11.78097245	28.6	Faviidae
2011	Crest	2	Platygyra	10	10	78.53981634	28.6	Faviidae
2011	Crest	2	Favites	10	7	54.97787144	28.6	Faviidae
2011	Crest	2	Montipora	30	20	471.238898	28.6	Montipora
2011	Crest	2	Favia	2	1	1.570796327	28.6	Faviidae
2011	Crest	2	Leptoria	13	10	102.1017612	28.6	Faviidae
2011	Crest	2	Goniastrea	3	2	4.71238898	28.6	Faviidae
2011	Crest	2	Montipora	15	10	117.8097245	28.6	Montipora
2011	Crest	2	Goniastrea	8	4	25.13274123	28.6	Faviidae
2011	Crest	2	Montipora	22	15	259.1813939	28.6	Montipora
2011	Crest	2	Cyphastrea	6	5	23.5619449	28.6	Faviidae
2011	Crest	2	Acanthastrea	1	1	0.785398163	28.6	NA
2011	Crest	2	Acropora	4	4	12.56637061	28.6	Acropora
2011	Crest	2	Favia	3	3	7.068583471	28.6	Faviidae
2011	Crest	2	Favia	4	3	9.424777961	28.6	Faviidae
2011	Crest	2	Acanthastrea	10	8	62.83185307	28.6	NA
2011	Crest	2	Cyphastrea	6	5	23.5619449	28.6	Faviidae
2011	Crest	2	Montipora	3	3	7.068583471	28.6	Montipora
2011	Crest	2	Goniastrea	3	2	4.71238898	28.6	Faviidae
2011	Crest	2	Acanthastrea	3	3	7.068583471	28.6	NA
2011	Crest	2	Cyphastrea	5	5	19.63495408	28.6	Faviidae
2011	Crest	2	Favites	9	4	28.27433388	28.6	Faviidae
2011	Crest	2	Porites	2	2	3.141592654	28.6	Poritidae
2011	Crest	2	Montipora	7	4	21.99114858	28.6	Montipora
2011	Crest	2	Goniastrea	3	3	7.068583471	28.6	Faviidae
2011	Crest	2	Cyphastrea	10	5	39.26990817	28.6	Faviidae
2011	Crest	2	Favites	3	2	4.71238898	28.6	Faviidae
2011	Crest	2	Favia	2	2	3.141592654	28.6	Faviidae
2011	Crest	2	Lobophyllia	3	3	7.068583471	28.6	NA
2011	Crest	2	Porites	11	9	77.75441818	28.6	Poritidae
2011	Crest	2	Porites	5	2	7.853981634	28.6	Poritidae
2011	Crest	2	Goniastrea	3	3	7.068583471	28.6	Faviidae
2011	Crest	2	Cyphastrea	8	8	50.26548246	28.6	Faviidae
2011	Crest	3	Montipora	6	8	37.69911184	29.4	Montipora
2011	Crest	3	Favites	5	3	11.78097245	29.4	Faviidae
2011	Crest	3	Echinopora	15	6	70.68583471	29.4	Faviidae
2011	Crest	3	Platygyra	4	3	9.424777961	29.4	Faviidae
2011	Crest	3	Montipora	5	3	11.78097245	29.4	Montipora
2011	Crest	3	Favia	4	3	9.424777961	29.4	Faviidae
2011	Crest	3	Montipora	3	3	7.068583471	29.4	Montipora
2011	Crest	3	Acropora	2	2	3.141592654	29.4	Acropora
2011	Crest	3	Porites	2	2	3.141592654	29.4	Poritidae
2011	Crest	3	Acropora	2	2	3.141592654	29.4	Acropora
2011	Crest	3	Pocillopora	2	2	3.141592654	29.4	Pocilloporidae
2011	Crest	3	Montipora	6	6	28.27433388	29.4	Montipora
2011	Crest	3	Porites	6	6	28.27433388	29.4	Poritidae
2011	Crest	3	Acropora	3	3	7.068583471	29.4	Acropora
2011	Crest	3	Favia	12	8	75.39822369	29.4	Faviidae
2011	Crest	3	Goniastrea	3	3	7.068583471	29.4	Faviidae
2011	Crest	3	Montastrea	1	1	0.785398163	29.4	Faviidae
2011	Crest	3	Platygyra	30	20	471.238898	29.4	Faviidae
2011	Crest	3	Goniastrea	5	5	19.63495408	29.4	Faviidae
2011	Crest	3	Montipora	15	10	117.8097245	29.4	Montipora
2011	Crest	3	Acropora	2	2	3.141592654	29.4	Acropora
2011	Crest	3	Favia	6	3	14.13716694	29.4	Faviidae
2011	Crest	3	Pocillopora	3	2	4.71238898	29.4	Pocilloporidae
2011	Crest	3	Montipora	7	7	38.48451001	29.4	Montipora
2011	Crest	3	Montipora	12	4	37.69911184	29.4	Montipora
2011	Crest	3	Acanthastrea	4	3	9.424777961	29.4	NA
2011	Crest	3	Favia	3	2	4.71238898	29.4	Faviidae
2011	Crest	3	Montipora	10	9	70.68583471	29.4	Montipora
2011	Crest	3	Favites	3	3	7.068583471	29.4	Faviidae
2011	Crest	3	Cyphastrea	3	3	7.068583471	29.4	Faviidae
2011	Crest	3	Acropora	2	2	3.141592654	29.4	Acropora
2011	Crest	3	Acropora	2	2	3.141592654	29.4	Acropora
2011	Crest	3	Goniastrea	2	2	3.141592654	29.4	Faviidae
2011	Crest	3	Acropora	2	2	3.141592654	29.4	Acropora
2011	Crest	3	Pachyseris	3	2	4.71238898	29.4	NA
2011	Crest	3	Pachyseris	5	4	15.70796327	29.4	NA
2011	Crest	3	Acropora	4	4	12.56637061	29.4	Acropora
2011	Crest	3	Porites	2	2	3.141592654	29.4	Poritidae
2011	Crest	3	Goniastrea	1	1	0.785398163	29.4	Faviidae
2011	Crest	3	Acropora	2	2	3.141592654	29.4	Acropora
2011	Crest	3	Echinopora	2	2	3.141592654	29.4	Faviidae
2011	Crest	3	Montipora	2	2	3.141592654	29.4	Montipora
2011	Crest	3	Porites	3	2	4.71238898	29.4	Poritidae
2011	Crest	3	Porites	4	3	9.424777961	29.4	Poritidae
2011	Crest	3	Echinopora	2	2	3.141592654	29.4	Faviidae
2011	Crest	3	Acropora	2	1	1.570796327	29.4	Acropora
2011	Crest	3	Stylophora	2	2	3.141592654	29.4	Pocilloporidae
2011	Crest	3	Acropora	3	3	7.068583471	29.4	Acropora
2011	Crest	3	Acropora	2	2	3.141592654	29.4	Acropora
2011	Crest	3	Acropora	2	1	1.570796327	29.4	Acropora
2011	Crest	3	Acropora	2	2	3.141592654	29.4	Acropora
2011	Crest	3	Montipora	7	7	38.48451001	29.4	Montipora
2011	Crest	3	Caryophyllidae	2	2	3.141592654	29.4	NA
2011	Crest	3	Acropora	3	3	7.068583471	29.4	Acropora
2011	Crest	3	Pavona	1	1	0.785398163	29.4	NA
2011	Crest	3	Echinopora	3	3	7.068583471	29.4	Faviidae
2011	Crest	3	Montipora	5	4	15.70796327	29.4	Montipora
2011	Crest	3	Echinopora	2	2	3.141592654	29.4	Faviidae
2011	Crest	3	Platygyra	2	2	3.141592654	29.4	Faviidae
2011	Crest	3	Acropora	2	2	3.141592654	29.4	Acropora
2011	Crest	3	Montipora	2	2	3.141592654	29.4	Montipora
2011	Crest	3	Porites	3	2	4.71238898	29.4	Poritidae
2011	Crest	3	Porites	1.5	1.5	1.767145868	29.4	Poritidae
2011	Crest	3	Echinopora	2	2	3.141592654	29.4	Faviidae
2011	Crest	3	Echinopora	2	2	3.141592654	29.4	Faviidae
2011	Crest	3	Montipora	4	2	6.283185307	29.4	Montipora
2011	Crest	3	Porites	2	2	3.141592654	29.4	Poritidae
2011	Slope	4	Oxypora	12	10	94.24777961	33.3	NA
2011	Slope	4	Echinopora	5	3	11.78097245	33.3	Faviidae
2011	Slope	4	Porites	12	5	47.1238898	33.3	Poritidae
2011	Slope	4	Porites	8	3	18.84955592	33.3	Poritidae
2011	Slope	4	Scolymia	4	4	12.56637061	33.3	NA
2011	Slope	4	Porites	11	9	77.75441818	33.3	Poritidae
2011	Slope	4	Montipora	16	6	75.39822369	33.3	Montipora
2011	Slope	4	Porites	8	5	31.41592654	33.3	Poritidae
2011	Slope	4	Galaxea	3	3	7.068583471	33.3	NA
2011	Slope	4	Cyphastrea	4	4	12.56637061	33.3	Faviidae
2011	Slope	4	Montipora	9	8	56.54866776	33.3	Montipora
2011	Slope	4	Galaxea	9	5	35.34291735	33.3	NA
2011	Slope	4	Porites	12	7	65.97344573	33.3	Poritidae
2011	Slope	4	Scolymia	2	2	3.141592654	33.3	NA
2011	Slope	4	Hydnophora	20	12	188.4955592	33.3	NA
2011	Slope	4	Mycedium	35	20	549.7787144	33.3	NA
2011	Slope	4	Leptastrea	3	3	7.068583471	33.3	Faviidae
2011	Slope	4	Galaxea	3	3	7.068583471	33.3	NA
2011	Slope	4	Porites	5	3	11.78097245	33.3	Poritidae
2011	Slope	4	Acanthastrea	20	20	314.1592654	33.3	NA
2011	Slope	4	Goniopora	30	20	471.238898	33.3	Poritidae
2011	Slope	4	Porites	15	12	141.3716694	33.3	Poritidae
2011	Slope	4	Porites	7	5	27.48893572	33.3	Poritidae
2011	Slope	4	Galaxea	10	8	62.83185307	33.3	NA
2011	Slope	4	Porites	4	4	12.56637061	33.3	Poritidae
2011	Slope	4	Favites	15	10	117.8097245	33.3	Faviidae
2011	Slope	4	Porites	10	8	62.83185307	33.3	Poritidae
2011	Slope	4	Pocillopora	3	3	7.068583471	33.3	Pocilloporidae
2011	Slope	4	Galaxea	9	5	35.34291735	33.3	NA
2011	Slope	4	Platygyra	55	35	1511.891465	33.3	Faviidae
2011	Slope	4	Porites	15	15	176.7145868	33.3	Poritidae
2011	Slope	4	Pocillopora	30	25	589.0486225	33.3	Pocilloporidae
2011	Slope	4	Porites	15	15	176.7145868	33.3	Poritidae
2011	Slope	4	Favia	14	14	153.93804	33.3	Faviidae
2011	Slope	4	Porites	6	5	23.5619449	33.3	Poritidae
2011	Slope	4	Porites	14	8	87.9645943	33.3	Poritidae
2011	Slope	4	Goniopora	8	8	50.26548246	33.3	Poritidae
2011	Slope	4	Cyphastrea	12	6	56.54866776	33.3	Faviidae
2011	Slope	4	Montipora	25	20	392.6990817	33.3	Montipora
2011	Slope	4	Montipora	60	20	942.4777961	33.3	Montipora
2011	Slope	4	Pocillopora	6	5	23.5619449	33.3	Pocilloporidae
2011	Slope	4	Porites	14	9	98.96016859	33.3	Poritidae
2011	Slope	4	Galaxea	6	5	23.5619449	33.3	NA
2011	Slope	4	Montipora	6	6	28.27433388	33.3	Montipora
2011	Slope	4	Porites	6	3	14.13716694	33.3	Poritidae
2011	Slope	4	Montipora	12	9	84.82300165	33.3	Montipora
2011	Slope	4	Porites	3	3	7.068583471	33.3	Poritidae
2011	Slope	4	Stylophora	10	10	78.53981634	33.3	Pocilloporidae
2011	Slope	4	Porites	8	8	50.26548246	33.3	Poritidae
2011	Slope	4	Favites	4	4	12.56637061	33.3	Faviidae
2011	Slope	4	Leptastrea	20	15	235.619449	33.3	Faviidae
2011	Slope	4	Porites	15	10	117.8097245	33.3	Poritidae
2011	Slope	4	Galaxea	4	3	9.424777961	33.3	NA
2011	Slope	4	Galaxea	8	8	50.26548246	33.3	NA
2011	Slope	4	Platygyra	17	17	226.9800692	33.3	Faviidae
2011	Slope	4	Platygyra	2	2	3.141592654	33.3	Faviidae
2011	Slope	4	Goniopora	8	6	37.69911184	33.3	Poritidae
2011	Slope	4	Porites	2	2	3.141592654	33.3	Poritidae
2011	Slope	4	Porites	12	6	56.54866776	33.3	Poritidae
2011	Slope	4	Porites	6	5	23.5619449	33.3	Poritidae
2011	Slope	4	Goniopora	17	17	226.9800692	33.3	Poritidae
2011	Slope	4	Goniopora	10	10	78.53981634	33.3	Poritidae
2011	Slope	4	Acanthastrea	15	10	117.8097245	33.3	NA
2011	Slope	4	Porites	10	10	78.53981634	33.3	Poritidae
2011	Slope	4	Porites	5	5	19.63495408	33.3	Poritidae
2011	Slope	4	Porites	6	4	18.84955592	33.3	Poritidae
2011	Slope	4	Leptoria	20	10	157.0796327	33.3	Faviidae
2011	Slope	4	Caryophyllidae	2	2	3.141592654	33.3	NA
2011	Slope	4	Galaxea	6	6	28.27433388	33.3	NA
2011	Slope	4	Galaxea	12	6	56.54866776	33.3	NA
2011	Slope	4	Oxypora	3	3	7.068583471	33.3	NA
2011	Slope	4	Porites	4	4	12.56637061	33.3	Poritidae
2011	Slope	4	Cyphastrea	4	3	9.424777961	33.3	Faviidae
2011	Slope	4	Montipora	10	10	78.53981634	33.3	Montipora
2011	Slope	4	Goniastrea	12	10	94.24777961	33.3	Faviidae
2011	Slope	4	Montipora	20	20	314.1592654	33.3	Montipora
2011	Slope	4	Montipora	13	4	40.8407045	33.3	Montipora
2011	Slope	4	Fungia	15	6	70.68583471	33.3	NA
2011	Slope	4	Porites	6	3	14.13716694	33.3	Poritidae
2011	Slope	4	Galaxea	6	6	28.27433388	33.3	NA
2011	Slope	4	Montipora	20	10	157.0796327	33.3	Montipora
2011	Slope	4	Lobophyllia	10	5	39.26990817	33.3	NA
2011	Slope	4	Porites	10	10	78.53981634	33.3	Poritidae
2011	Slope	4	Montastrea	20	10	157.0796327	33.3	Faviidae
2011	Slope	4	Porites	10	8	62.83185307	33.3	Poritidae
2011	Slope	4	Porites	12	8	75.39822369	33.3	Poritidae
2011	Slope	4	Platygyra	32	14	351.8583772	33.3	Faviidae
2011	Slope	4	Platygyra	22	18	311.0176727	33.3	Faviidae
2011	Slope	4	Platygyra	20	15	235.619449	33.3	Faviidae
2011	Slope	4	Montipora	15	10	117.8097245	33.3	Montipora
2011	Slope	4	Pectinia	10	10	78.53981634	33.3	NA
2011	Slope	4	Montipora	10	10	78.53981634	33.3	Montipora
2011	Slope	4	Montipora	10	10	78.53981634	33.3	Montipora
2011	Slope	4	Porites	8	7	43.98229715	33.3	Poritidae
2011	Slope	4	Hydnophora	14	10	109.9557429	33.3	NA
2011	Slope	4	Porites	6	3	14.13716694	33.3	Poritidae
2011	Slope	4	Lobophyllia	4	4	12.56637061	33.3	NA
2011	Slope	4	Platygyra	4	3	9.424777961	33.3	Faviidae
2011	Slope	4	Porites	4	3	9.424777961	33.3	Poritidae
2011	Slope	4	Caryophyllidae	2	2	3.141592654	33.3	NA
2011	Slope	4	Favia	8	8	50.26548246	33.3	Faviidae
2011	Slope	4	Favia	12	10	94.24777961	33.3	Faviidae
2011	Slope	4	Porites	5	5	19.63495408	33.3	Poritidae
2011	Slope	4	Porites	3	2	4.71238898	33.3	Poritidae
2011	Slope	4	Pocillopora	6	5	23.5619449	33.3	Pocilloporidae
2011	Slope	4	Porites	8	3	18.84955592	33.3	Poritidae
2011	Slope	4	Porites	8	4	25.13274123	33.3	Poritidae
2011	Slope	4	Montipora	16	14	175.9291886	33.3	Montipora
2011	Slope	4	Porites	6	6	28.27433388	33.3	Poritidae
2011	Slope	4	Pocillopora	2	2	3.141592654	33.3	Pocilloporidae
2011	Slope	4	Hydnophora	3	3	7.068583471	33.3	NA
2011	Slope	4	Porites	2	2	3.141592654	33.3	Poritidae
2011	Slope	6	Pocillopora	4	3	9.424777961	31.6	Pocilloporidae
2011	Slope	6	Acanthastrea	3	3	7.068583471	31.6	NA
2011	Slope	6	Goniopora	2	2	3.141592654	31.6	Poritidae
2011	Slope	6	Cyphastrea	6	3	14.13716694	31.6	Faviidae
2011	Slope	6	Goniastrea	12	8	75.39822369	31.6	Faviidae
2011	Slope	6	Leptastrea	30	5	117.8097245	31.6	Faviidae
2011	Slope	6	Montipora	14	10	109.9557429	31.6	Montipora
2011	Slope	6	Goniastrea	3	2	4.71238898	31.6	Faviidae
2011	Slope	6	Porites	2	2	3.141592654	31.6	Poritidae
2011	Slope	6	Porites	2	2	3.141592654	31.6	Poritidae
2011	Slope	6	Porites	5	3	11.78097245	31.6	Poritidae
2011	Slope	6	Goniastrea	5	4	15.70796327	31.6	Faviidae
2011	Slope	6	Porites	4	3	9.424777961	31.6	Poritidae
2011	Slope	6	Scolymia	3	3	7.068583471	31.6	NA
2011	Slope	6	Favites	20	8	125.6637061	31.6	Faviidae
2011	Slope	6	Galaxea	11	6	51.83627878	31.6	NA
2011	Slope	6	Acropora	4	4	12.56637061	31.6	Acropora
2011	Slope	6	Galaxea	8	6	37.69911184	31.6	NA
2011	Slope	6	Lobophyllia	6	4	18.84955592	31.6	NA
2011	Slope	6	Platygyra	4	4	12.56637061	31.6	Faviidae
2011	Slope	6	Montipora	10	7	54.97787144	31.6	Montipora
2011	Slope	6	Favites	17	10	133.5176878	31.6	Faviidae
2011	Slope	6	Cyphastrea	10	10	78.53981634	31.6	Faviidae
2011	Slope	6	Montastrea	8	5	31.41592654	31.6	Faviidae
2011	Slope	6	Favites	11	3	25.91813939	31.6	Faviidae
2011	Slope	6	Acanthastrea	2	1	1.570796327	31.6	NA
2011	Slope	6	Euphyllia	2	1	1.178097245	31.6	NA
2011	Slope	6	Goniopora	8	8	50.26548246	31.6	Poritidae
2011	Slope	6	Favites	30	30	706.8583471	31.6	Faviidae
2011	Slope	6	Favites	30	30	706.8583471	31.6	Faviidae
2011	Slope	6	Galaxea	7	7	38.48451001	31.6	NA
2011	Slope	6	Goniastrea	15	11	129.590697	31.6	Faviidae
2011	Slope	6	Porites	16	16	201.0619298	31.6	Poritidae
2011	Slope	6	Porites	14	11	120.9513172	31.6	Poritidae
2011	Slope	6	Porites	11	11	95.03317777	31.6	Poritidae
2011	Slope	6	Pocillopora	3	2	4.71238898	31.6	Pocilloporidae
2011	Slope	6	Galaxea	10	5	39.26990817	31.6	NA
2011	Slope	6	Leptastrea	4	2	6.283185307	31.6	Faviidae
2011	Slope	6	Leptastrea	8	8	50.26548246	31.6	Faviidae
2011	Slope	6	Platygyra	8	7	43.98229715	31.6	Faviidae
2011	Slope	6	Leptoria	4	3	9.424777961	31.6	Faviidae
2011	Slope	6	Lobophyllia	2	2	3.141592654	31.6	NA
2011	Slope	6	Favites	30	10	235.619449	31.6	Faviidae
2011	Slope	6	Mycedium	2	2	3.141592654	31.6	NA
2011	Slope	6	Mycedium	2	2	3.141592654	31.6	NA
2011	Slope	6	Mycedium	2	2	3.141592654	31.6	NA
2011	Slope	6	Acropora	3	2	4.71238898	31.6	Acropora
2011	Slope	6	Acropora	2	2	3.141592654	31.6	Acropora
2011	Slope	6	Favites	6	5	23.5619449	31.6	Faviidae
2011	Slope	6	Pocillopora	10	7	54.97787144	31.6	Pocilloporidae
2011	Slope	6	Favites	3	2	4.71238898	31.6	Faviidae
2011	Slope	6	Platygyra	3	2	3.534291735	31.6	Faviidae
2011	Slope	6	Cyphastrea	10	3	23.5619449	31.6	Faviidae
2011	Slope	6	Goniastrea	3	3	7.068583471	31.6	Faviidae
2011	Slope	6	Porites	40	30	942.4777961	31.6	Poritidae
2011	Slope	6	Goniastrea	2	2	3.141592654	31.6	Faviidae
2011	Slope	6	Goniastrea	3	2	4.71238898	31.6	Faviidae
2011	Slope	6	Favites	4	3	9.424777961	31.6	Faviidae
2011	Slope	6	Montipora	10	10	78.53981634	31.6	Montipora
2011	Slope	6	Acropora	2	2	3.141592654	31.6	Acropora
2011	Slope	6	Favia	15	11	129.590697	31.6	Faviidae
2011	Slope	6	Favites	3	3	7.068583471	31.6	Faviidae
2011	Slope	6	Montipora	10	5	39.26990817	31.6	Montipora
2011	Slope	6	Montipora	20	10	157.0796327	31.6	Montipora
2011	Slope	6	Cyphastrea	40	20	628.3185307	31.6	Faviidae
2011	Slope	6	Turbinaria	15	10	117.8097245	31.6	NA
2011	Slope	6	Leptastrea	3	2	4.71238898	31.6	Faviidae
2011	Slope	6	Porites	2	2	3.141592654	31.6	Poritidae
2011	Slope	6	Porites	4	2	6.283185307	31.6	Poritidae
2011	Slope	6	Acropora	3	3	7.068583471	31.6	Acropora
2011	Slope	6	Favia	4	3	9.424777961	31.6	Faviidae
2011	Slope	6	Montipora	8	2	12.56637061	31.6	Montipora
2011	Slope	6	Montipora	14	11	120.9513172	31.6	Montipora
2011	Slope	6	Leptastrea	5	5	19.63495408	31.6	Faviidae
2011	Slope	6	Platygyra	3	3	7.068583471	31.6	Faviidae
2011	Slope	6	Favia	3	2	4.71238898	31.6	Faviidae
2011	Slope	6	Goniastrea	3	3	7.068583471	31.6	Faviidae
2011	Slope	6	Porites	4	2	6.283185307	31.6	Poritidae
2011	Slope	6	Montipora	10	6	47.1238898	31.6	Montipora
2011	Slope	6	Montipora	50	20	785.3981634	31.6	Montipora
2011	Slope	6	Porites	15	12	141.3716694	31.6	Poritidae
2011	Slope	6	Favites	1	1	0.785398163	31.6	Faviidae
2011	Slope	6	Cyphastrea	11	6	51.83627878	31.6	Faviidae
2011	Slope	6	Favites	10	5	39.26990817	31.6	Faviidae
2011	Slope	6	Montipora	12	12	113.0973355	31.6	Montipora
2011	Slope	6	Favites	2	2	3.141592654	31.6	Faviidae
2011	Slope	6	Montipora	20	10	157.0796327	31.6	Montipora
2011	Slope	6	Hydnophora	6	6	28.27433388	31.6	NA
2011	Slope	6	Montipora	25	20	392.6990817	31.6	Montipora
2011	Slope	6	Porites	10	5	39.26990817	31.6	Poritidae
2011	Slope	6	Goniopora	8	4	25.13274123	31.6	Poritidae
2011	Slope	6	Acanthastrea	3	3	7.068583471	31.6	NA
2011	Slope	6	Pocillopora	7	5	27.48893572	31.6	Pocilloporidae
2011	Slope	6	Pocillopora	5	5	19.63495408	31.6	Pocilloporidae
2011	Slope	6	Porites	10	5	39.26990817	31.6	Poritidae
2011	Slope	6	Acropora	3	2	4.71238898	31.6	Acropora
2011	Slope	6	Montipora	3	2	4.71238898	31.6	Montipora
2011	Slope	6	Porites	3	3	7.068583471	31.6	Poritidae
2011	Slope	6	Favites	6	5	23.5619449	31.6	Faviidae
2011	Slope	6	Favites	4	2	6.283185307	31.6	Faviidae
2011	Slope	6	Montipora	10	5	39.26990817	31.6	Montipora
2011	Slope	6	Montipora	10	5	39.26990817	31.6	Montipora
2011	Slope	6	Turbinaria	50	40	1570.796327	31.6	NA
2011	Slope	6	Cyphastrea	10	10	78.53981634	31.6	Faviidae
2011	Slope	6	Porites	5	4	15.70796327	31.6	Poritidae
2011	Slope	6	Porites	3	3	7.068583471	31.6	Poritidae
2011	Slope	6	Platygyra	3	2	4.71238898	31.6	Faviidae
2011	Slope	6	Favites	3	2	4.71238898	31.6	Faviidae
2011	Slope	6	Favites	3	3	7.068583471	31.6	Faviidae
2011	Slope	6	Favia	2	2	1.767145868	31.6	Faviidae
2011	Slope	6	Favia	10	10	78.53981634	31.6	Faviidae
2011	Slope	6	Porites	6	3	14.13716694	31.6	Poritidae
2011	Slope	6	Montipora	3	3	7.068583471	31.6	Montipora
2011	Slope	6	Favites	3	3	7.068583471	31.6	Faviidae
2011	Slope	6	Montipora	20	20	314.1592654	31.6	Montipora
2011	Slope	6	Porites	10	10	78.53981634	31.6	Poritidae
2011	Slope	6	Goniastrea	8	6	37.69911184	31.6	Faviidae
2011	Slope	6	Favites	3	2	4.71238898	31.6	Faviidae
2011	Slope	6	Favites	20	10	157.0796327	31.6	Faviidae
2011	Slope	6	Coeloseris	100	60	4712.38898	31.6	NA
2011	Slope	6	Cyphastrea	20	10	157.0796327	31.6	Faviidae
2011	Slope	6	Porites	4	3	9.424777961	31.6	Poritidae
2011	Slope	6	Favia	4	3	9.424777961	31.6	Faviidae
2011	Slope	6	Porites	20	20	314.1592654	31.6	Poritidae
2011	Slope	6	Goniastrea	2	2	3.141592654	31.6	Faviidae
2011	Slope	6	Montipora	30	20	471.238898	31.6	Montipora
2011	Slope	6	Cyphastrea	50	30	1178.097245	31.6	Faviidae
2011	Slope	6	Favites	2	2	3.141592654	31.6	Faviidae
2011	Slope	6	Favia	4	3	9.424777961	31.6	Faviidae
2011	Slope	6	Porites	4	3	9.424777961	31.6	Poritidae
2011	Slope	6	Acanthastrea	2	2	2.35619449	31.6	NA
2011	Slope	6	Acropora	4	2	6.283185307	31.6	Acropora
2011	Slope	6	Goniastrea	4	4	12.56637061	31.6	Faviidae
2011	Slope	6	Porites	4	3	9.424777961	31.6	Poritidae
2011	Slope	6	Montipora	6	4	18.84955592	31.6	Montipora
2011	Slope	6	Porites	5	4	15.70796327	31.6	Poritidae
2011	Slope	6	Porites	5	4	15.70796327	31.6	Poritidae
2011	Slope	6	Porites	8	8	50.26548246	31.6	Poritidae
2011	Slope	6	Porites	3	2	4.71238898	31.6	Poritidae
2011	Slope	6	Porites	3	3	7.068583471	31.6	Poritidae
2011	Slope	6	Porites	3	2	4.71238898	31.6	Poritidae
2011	Slope	6	Goniastrea	2	2	3.141592654	31.6	Faviidae
2011	Slope	6	Porites	3	2	4.71238898	31.6	Poritidae
2011	Slope	6	Montipora	4	3	9.424777961	31.6	Montipora
2011	Slope	6	Montipora	4	1	3.141592654	31.6	Montipora
2011	Slope	6	Montipora	5	4	15.70796327	31.6	Montipora
2011	Slope	9	Montipora	6	5	23.5619449	31.6	Montipora
2011	Slope	9	Porites	6	4	18.84955592	31.6	Poritidae
2011	Slope	9	Porites	7	6	32.98672286	31.6	Poritidae
2011	Slope	9	Galaxea	5	4	15.70796327	31.6	NA
2011	Slope	9	Platygyra	4	4	12.56637061	31.6	Faviidae
2011	Slope	9	Galaxea	2	2	3.141592654	31.6	NA
2011	Slope	9	Galaxea	4	3	9.424777961	31.6	NA
2011	Slope	9	Porites	3	2	4.71238898	31.6	Poritidae
2011	Slope	9	Montipora	2	2	3.141592654	31.6	Montipora
2011	Slope	9	Favites	3	2	4.71238898	31.6	Faviidae
2011	Slope	9	Porites	7	5	27.48893572	31.6	Poritidae
2011	Slope	9	Montipora	4	4	12.56637061	31.6	Montipora
2011	Slope	9	Echinopora	2	2	3.141592654	31.6	Faviidae
2011	Slope	9	Porites	2	2	3.141592654	31.6	Poritidae
2011	Slope	9	Galaxea	3	2	4.71238898	31.6	NA
2011	Slope	9	Galaxea	6	5	23.5619449	31.6	NA
2011	Slope	9	Favites	3	2	4.71238898	31.6	Faviidae
2011	Slope	9	Favia	2	2	3.141592654	31.6	Faviidae
2011	Slope	9	Echinopora	9	4	28.27433388	31.6	Faviidae
2011	Slope	9	Montipora	12	10	94.24777961	31.6	Montipora
2011	Slope	9	Favites	2	2	3.141592654	31.6	Faviidae
2011	Slope	9	Echinopora	9	4	28.27433388	31.6	Faviidae
2011	Slope	9	Porites	6	4	18.84955592	31.6	Poritidae
2011	Slope	9	Favites	6	6	28.27433388	31.6	Faviidae
2011	Slope	9	Goniastrea	3	3	7.068583471	31.6	Faviidae
2011	Slope	9	Galaxea	3	3	7.068583471	31.6	NA
2011	Slope	9	Montipora	5	3	11.78097245	31.6	Montipora
2011	Slope	9	Porites	8	6	37.69911184	31.6	Poritidae
2011	Slope	9	Montipora	6	5	23.5619449	31.6	Montipora
2011	Slope	9	Echinopora	7	6	32.98672286	31.6	Faviidae
2011	Slope	9	Porites	5	4	15.70796327	31.6	Poritidae
2011	Slope	9	Porites	6	4	18.84955592	31.6	Poritidae
2011	Slope	9	Favia	7	6	32.98672286	31.6	Faviidae
2011	Slope	9	Isopora	10	10	78.53981634	31.6	NA
2011	Slope	9	Galaxea	2	2	3.141592654	31.6	NA
2011	Slope	9	Montipora	12	9	84.82300165	31.6	Montipora
2011	Slope	9	Montipora	6	6	28.27433388	31.6	Montipora
2011	Slope	9	Platygyra	4	3	9.424777961	31.6	Faviidae
2011	Slope	9	Montipora	8	6	37.69911184	31.6	Montipora
2011	Slope	9	Montipora	20	20	314.1592654	31.6	Montipora
2011	Slope	9	Montipora	2	2	3.141592654	31.6	Montipora
2011	Slope	9	Montipora	25	25	490.8738521	31.6	Montipora
2011	Slope	9	Porites	10	8	62.83185307	31.6	Poritidae
2011	Slope	9	Acropora	4	3	9.424777961	31.6	Acropora
2011	Slope	9	Galaxea	6	6	28.27433388	31.6	NA
2011	Slope	9	Pocillopora	6	4	18.84955592	31.6	Pocilloporidae
2011	Slope	9	Porites	15	15	176.7145868	31.6	Poritidae
2011	Slope	9	Porites	15	10	117.8097245	31.6	Poritidae
2011	Slope	9	Montipora	20	10	157.0796327	31.6	Montipora
2011	Slope	9	Coscinaraea	10	10	78.53981634	31.6	NA
2011	Slope	9	Coscinaraea	10	10	78.53981634	31.6	NA
2011	Slope	9	Coscinaraea	15	10	117.8097245	31.6	NA
2011	Slope	9	Platygyra	50	50	1963.495408	31.6	Faviidae
2011	Slope	9	Acropora	6	5	23.5619449	31.6	Acropora
2011	Slope	9	Lobophyllia	3	2	4.71238898	31.6	NA
2011	Slope	9	Echinopora	6	2	9.424777961	31.6	Faviidae
2011	Slope	9	Porites	8	5	31.41592654	31.6	Poritidae
2011	Slope	9	Porites	5	3	11.78097245	31.6	Poritidae
2011	Slope	9	Porites	3	2	4.71238898	31.6	Poritidae
2011	Slope	9	Seriatopora	4	4	12.56637061	31.6	Pocilloporidae
2011	Slope	9	Montipora	4	4	12.56637061	31.6	Montipora
2011	Slope	9	Montipora	10	2	15.70796327	31.6	Montipora
2011	Slope	9	Favites	3	3	7.068583471	31.6	Faviidae
2011	Slope	9	Porites	3	2	4.71238898	31.6	Poritidae
2011	Slope	9	Goniastrea	4	4	12.56637061	31.6	Faviidae
2011	Slope	9	Porites	3	2	4.71238898	31.6	Poritidae
2011	Slope	9	Porites	3	2	4.71238898	31.6	Poritidae
2011	Slope	9	Favites	4	3	9.424777961	31.6	Faviidae
2011	Slope	9	Goniastrea	3	3	7.068583471	31.6	Faviidae
2011	Slope	9	Goniastrea	4	3	9.424777961	31.6	Faviidae
2011	Slope	9	Favia	2	2	3.141592654	31.6	Faviidae
2011	Slope	9	Acanthastrea	2	1	1.570796327	31.6	NA
2011	Slope	9	Leptastrea	5	3	11.78097245	31.6	Faviidae
2011	Slope	9	Porites	3	3	7.068583471	31.6	Poritidae
2011	Slope	9	Goniastrea	3	3	7.068583471	31.6	Faviidae
2011	Slope	9	Montipora	12	12	113.0973355	31.6	Montipora
2011	Slope	9	Favites	5	3	11.78097245	31.6	Faviidae
2011	Slope	9	Porites	6	4	18.84955592	31.6	Poritidae
2011	Slope	9	Porites	2	2	3.141592654	31.6	Poritidae
2011	Slope	9	Acropora	4	3	9.424777961	31.6	Acropora
2011	Slope	9	Leptastrea	3	3	7.068583471	31.6	Faviidae
2011	Slope	9	Leptoria	2	2	3.141592654	31.6	Faviidae
2011	Slope	9	Favia	7	7	38.48451001	31.6	Faviidae
2011	Slope	9	Montipora	2	2	3.141592654	31.6	Montipora
2011	Slope	9	Favites	2	2	3.141592654	31.6	Faviidae
2013	Crest	1	Goniastrea	5	5	19.63495408	28.9	Faviidae
2013	Crest	1	Montipora	6	5	23.5619449	28.9	Montipora
2013	Crest	1	Platygyra	13	4	40.8407045	28.9	Faviidae
2013	Crest	1	Acanthastrea	2	2	3.141592654	28.9	NA
2013	Crest	1	Platygyra	7	7	38.48451001	28.9	Faviidae
2013	Crest	1	Platygyra	2	1	1.570796327	28.9	Faviidae
2013	Crest	1	Platygyra	15	7	82.46680716	28.9	Faviidae
2013	Crest	1	Acropora	9	7	49.48008429	28.9	Acropora
2013	Crest	1	Goniastrea	1	1	0.785398163	28.9	Faviidae
2013	Crest	1	Porites	2	1	1.570796327	28.9	Poritidae
2013	Crest	1	Porites	2	1	1.570796327	28.9	Poritidae
2013	Crest	1	Favia	8	7	43.98229715	28.9	Faviidae
2013	Crest	1	Pocillopora	16	14	175.9291886	28.9	Pocilloporidae
2013	Crest	1	Goniastrea	2	1	1.570796327	28.9	Faviidae
2013	Crest	1	Leptastrea	11	6	51.83627878	28.9	Faviidae
2013	Crest	1	Porites	8	8	50.26548246	28.9	Poritidae
2013	Crest	1	Montipora	17	10	133.5176878	28.9	Montipora
2013	Crest	1	Montipora	4	3	9.424777961	28.9	Montipora
2013	Crest	1	Cyphastrea	8	8	50.26548246	28.9	Faviidae
2013	Crest	1	Goniopora	5	4	15.70796327	28.9	Poritidae
2013	Crest	1	Porites	9	2	14.13716694	28.9	Poritidae
2013	Crest	1	Porites	4	4	12.56637061	28.9	Poritidae
2013	Crest	1	Goniastrea	3	3	7.068583471	28.9	Faviidae
2013	Crest	1	Isopora	8	5	31.41592654	28.9	NA
2013	Crest	1	Porites	4	3	9.424777961	28.9	Poritidae
2013	Crest	1	Montipora	1	1	0.785398163	28.9	Montipora
2013	Crest	1	Favia	12	8	75.39822369	28.9	Faviidae
2013	Crest	1	Favia	7	7	38.48451001	28.9	Faviidae
2013	Crest	1	Goniastrea	9	6	42.41150082	28.9	Faviidae
2013	Crest	1	Platygyra	22	16	276.4601535	28.9	Faviidae
2013	Crest	1	Porites	16	16	201.0619298	28.9	Poritidae
2013	Crest	1	Goniastrea	5	4	15.70796327	28.9	Faviidae
2013	Crest	1	Porites	12	8	75.39822369	28.9	Poritidae
2013	Crest	1	Goniopora	16	10	125.6637061	28.9	Poritidae
2013	Crest	1	Montastrea	30	30	706.8583471	28.9	Faviidae
2013	Crest	1	Platygyra	15	15	176.7145868	28.9	Faviidae
2013	Crest	1	Echinophyllia	25	20	392.6990817	28.9	NA
2013	Crest	1	Montastrea	16	14	175.9291886	28.9	Faviidae
2013	Crest	1	Cyphastrea	8	6	37.69911184	28.9	Faviidae
2013	Crest	1	Favia	3	3	7.068583471	28.9	Faviidae
2013	Crest	1	Favia	3	3	7.068583471	28.9	Faviidae
2013	Crest	1	Favia	3	3	7.068583471	28.9	Faviidae
2013	Crest	1	Echinophyllia	6	6	28.27433388	28.9	NA
2013	Crest	1	Favia	4	4	12.56637061	28.9	Faviidae
2013	Crest	1	Platygyra	24	22	414.6902303	28.9	Faviidae
2013	Crest	1	Platygyra	5	4	15.70796327	28.9	Faviidae
2013	Crest	1	Platygyra	15	8	94.24777961	28.9	Faviidae
2013	Crest	1	Favia	6	5	23.5619449	28.9	Faviidae
2013	Crest	1	Leptoria	30	22	518.3627878	28.9	Faviidae
2013	Crest	1	Leptastrea	10	4	31.41592654	28.9	Faviidae
2013	Crest	1	Platygyra	6	4	18.84955592	28.9	Faviidae
2013	Crest	1	Favia	10	8	62.83185307	28.9	Faviidae
2013	Crest	1	Montipora	10	5	39.26990817	28.9	Montipora
2013	Crest	1	Echinophyllia	20	10	157.0796327	28.9	NA
2013	Crest	1	Montipora	20	20	314.1592654	28.9	Montipora
2013	Crest	1	Favites	17	15	200.2765317	28.9	Faviidae
2013	Crest	1	Favites	18	17	240.331838	28.9	Faviidae
2013	Crest	1	Platygyra	12	6	56.54866776	28.9	Faviidae
2013	Crest	1	Goniastrea	12	12	113.0973355	28.9	Faviidae
2013	Crest	1	Psammocora	14	14	153.93804	28.9	NA
2013	Crest	1	Hydnophora	25	25	490.8738521	28.9	NA
2013	Crest	1	Favites	10	8	62.83185307	28.9	Faviidae
2013	Crest	1	Favia	10	10	78.53981634	28.9	Faviidae
2013	Crest	1	Platygyra	20	20	314.1592654	28.9	Faviidae
2013	Crest	1	Favia	16	4	50.26548246	28.9	Faviidae
2013	Crest	1	Galaxea	2	2	3.141592654	28.9	NA
2013	Crest	1	Favia	8	8	50.26548246	28.9	Faviidae
2013	Crest	1	Porites	2	2	3.141592654	28.9	Poritidae
2013	Crest	1	Cyphastrea	5	5	19.63495408	28.9	Faviidae
2013	Crest	1	Porites	6	4	18.84955592	28.9	Poritidae
2013	Crest	1	Galaxea	6	2	9.424777961	28.9	NA
2013	Crest	1	Platygyra	10	10	78.53981634	28.9	Faviidae
2013	Crest	1	Scolymia	1	1	0.785398163	28.9	NA
2013	Crest	1	Goniastrea	5	4	15.70796327	28.9	Faviidae
2013	Crest	1	Goniastrea	3	2	4.71238898	28.9	Faviidae
2013	Crest	1	Favia	6	5	23.5619449	28.9	Faviidae
2013	Crest	1	Favia	2	1	1.570796327	28.9	Faviidae
2013	Crest	1	Hydnophora	35	15	412.3340358	28.9	NA
2013	Crest	1	Goniastrea	2	2	3.141592654	28.9	Faviidae
2013	Crest	1	Lobophyllia	8	4	25.13274123	28.9	NA
2013	Crest	1	Favites	8	6	37.69911184	28.9	Faviidae
2013	Crest	1	Favia	20	10	157.0796327	28.9	Faviidae
2013	Crest	1	Favites	1	1	0.785398163	28.9	Faviidae
2013	Crest	1	Goniastrea	15	15	176.7145868	28.9	Faviidae
2013	Crest	1	Montipora	25	25	490.8738521	28.9	Montipora
2013	Crest	1	Turbinaria	10	6	47.1238898	28.9	NA
2013	Crest	1	Favites	10	10	78.53981634	28.9	Faviidae
2013	Crest	1	Acanthastrea	10	10	78.53981634	28.9	NA
2013	Crest	1	Montastrea	3	3	7.068583471	28.9	Faviidae
2013	Crest	1	Cyphastrea	20	10	157.0796327	28.9	Faviidae
2013	Crest	1	Favites	20	15	235.619449	28.9	Faviidae
2013	Crest	1	Leptoria	20	14	219.9114858	28.9	Faviidae
2013	Crest	1	Platygyra	8	3	18.84955592	28.9	Faviidae
2013	Crest	1	Platygyra	25	20	392.6990817	28.9	Faviidae
2013	Crest	1	Montipora	20	10	157.0796327	28.9	Montipora
2013	Crest	1	Montastrea	10	10	78.53981634	28.9	Faviidae
2013	Crest	1	Montipora	20	10	157.0796327	28.9	Montipora
2013	Crest	1	Acropora	3	3	7.068583471	28.9	Acropora
2013	Crest	1	Acropora	4	4	12.56637061	28.9	Acropora
2013	Crest	1	Pocillopora	6	6	28.27433388	28.9	Pocilloporidae
2013	Crest	1	Acropora	4	4	12.56637061	28.9	Acropora
2013	Crest	1	Echinophyllia	3	3	7.068583471	28.9	NA
2013	Crest	1	Acropora	2	1	1.570796327	28.9	Acropora
2013	Crest	1	Cyphastrea	7	6	32.98672286	28.9	Faviidae
2013	Crest	1	Echinophyllia	4	4	12.56637061	28.9	NA
2013	Crest	1	Montastrea	3	3	7.068583471	28.9	Faviidae
2013	Crest	1	Acropora	5	4	15.70796327	28.9	Acropora
2013	Crest	1	Porites	3	2	4.71238898	28.9	Poritidae
2013	Crest	1	Leptastrea	3	3	7.068583471	28.9	Faviidae
2013	Crest	1	Montipora	9	6	42.41150082	28.9	Montipora
2013	Crest	1	Acropora	2	2	3.141592654	28.9	Acropora
2013	Crest	1	Galaxea	3	2	4.71238898	28.9	NA
2013	Crest	1	Hydnophora	13	8	81.68140899	28.9	NA
2013	Crest	1	Porites	4	2	6.283185307	28.9	Poritidae
2013	Crest	1	Goniastrea	2	2	3.141592654	28.9	Faviidae
2013	Crest	1	Acropora	2	2	3.141592654	28.9	Acropora
2013	Crest	1	Galaxea	4	4	12.56637061	28.9	NA
2013	Crest	1	Montipora	5	5	19.63495408	28.9	Montipora
2013	Crest	1	Porites	3	3	7.068583471	28.9	Poritidae
2013	Crest	1	Acropora	1	1	0.785398163	28.9	Acropora
2013	Crest	1	Favia	3	2	4.71238898	28.9	Faviidae
2013	Crest	1	Platygyra	4	3	9.424777961	28.9	Faviidae
2013	Crest	1	Montipora	3	2	4.71238898	28.9	Montipora
2013	Crest	1	Physogyra	2	2	3.141592654	28.9	NA
2013	Crest	1	Galaxea	3	2	4.71238898	28.9	NA
2013	Crest	1	Acropora	3	2	4.71238898	28.9	Acropora
2013	Crest	1	Acropora	3	2	4.71238898	28.9	Acropora
2013	Crest	1	Acropora	2	2	3.141592654	28.9	Acropora
2013	Crest	1	Pocillopora	13	8	81.68140899	28.9	Pocilloporidae
2013	Crest	1	Montipora	4	3	9.424777961	28.9	Montipora
2013	Crest	1	Acropora	3	2	4.71238898	28.9	Acropora
2013	Crest	1	Acropora	6	5	23.5619449	28.9	Acropora
2013	Crest	1	Acropora	3	2	4.71238898	28.9	Acropora
2013	Crest	1	Galaxea	10	2	15.70796327	28.9	NA
2013	Crest	1	Acropora	3	2	4.71238898	28.9	Acropora
2013	Crest	1	Acropora	3	3	7.068583471	28.9	Acropora
2013	Crest	1	Pectinia	1	1	0.785398163	28.9	NA
2013	Crest	1	Galaxea	6	3	14.13716694	28.9	NA
2013	Crest	1	Favia	3	3	7.068583471	28.9	Faviidae
2013	Crest	1	Acropora	2	1	1.570796327	28.9	Acropora
2013	Crest	1	Leptastrea	5	4	15.70796327	28.9	Faviidae
2013	Crest	1	Porites	2	1	1.570796327	28.9	Poritidae
2013	Crest	1	Cyphastrea	3	3	7.068583471	28.9	Faviidae
2013	Crest	1	Cyphastrea	5	3	11.78097245	28.9	Faviidae
2013	Crest	1	Hydnophora	5	4	15.70796327	28.9	NA
2013	Crest	1	Acropora	2	2	3.141592654	28.9	Acropora
2013	Crest	1	Acropora	2	2	3.141592654	28.9	Acropora
2013	Crest	1	Porites	5	5	19.63495408	28.9	Poritidae
2013	Crest	1	Platygyra	2	1	1.570796327	28.9	Faviidae
2013	Crest	1	Seriatopora	7	5	27.48893572	28.9	Pocilloporidae
2013	Crest	1	Favia	2	1	1.570796327	28.9	Faviidae
2013	Crest	1	Porites	3	2	4.71238898	28.9	Poritidae
2013	Crest	1	Acropora	2	1	1.570796327	28.9	Acropora
2013	Crest	1	Hydnophora	5	4	15.70796327	28.9	NA
2013	Crest	1	Porites	3	3	7.068583471	28.9	Poritidae
2013	Crest	1	Acropora	3	3	7.068583471	28.9	Acropora
2013	Crest	1	Montastrea	2	2	3.141592654	28.9	Faviidae
2013	Crest	1	Porites	20	15	235.619449	28.9	Poritidae
2013	Crest	1	Favites	4	3	9.424777961	28.9	Faviidae
2013	Crest	1	Goniastrea	2	2	3.141592654	28.9	Faviidae
2013	Crest	1	Goniastrea	2	2	3.141592654	28.9	Faviidae
2013	Crest	1	Goniastrea	2	2	3.141592654	28.9	Faviidae
2013	Crest	1	Favites	3	3	7.068583471	28.9	Faviidae
2013	Crest	1	Porites	6	5	23.5619449	28.9	Poritidae
2013	Crest	1	Scolymia	3	3	7.068583471	28.9	NA
2013	Crest	1	Platygyra	3	2	4.71238898	28.9	Faviidae
2013	Crest	1	Favites	3	2	4.71238898	28.9	Faviidae
2013	Crest	1	Porites	2	2	3.141592654	28.9	Poritidae
2013	Crest	1	Acropora	2	1	1.570796327	28.9	Acropora
2013	Crest	1	Porites	3	3	7.068583471	28.9	Poritidae
2013	Crest	1	Leptoria	4	4	12.56637061	28.9	Faviidae
2013	Crest	1	Pocillopora	2	2	3.141592654	28.9	Pocilloporidae
2013	Crest	1	Platygyra	2	2	3.141592654	28.9	Faviidae
2013	Crest	1	Acropora	5	5	19.63495408	28.9	Acropora
2013	Crest	1	Acropora	3	3	7.068583471	28.9	Acropora
2013	Crest	1	Porites	4	3	9.424777961	28.9	Poritidae
2013	Crest	1	Leptastrea	1	1	0.785398163	28.9	Faviidae
2013	Crest	1	Porites	9	9	63.61725124	28.9	Poritidae
2013	Crest	2	Favia	6	6	28.27433388	28.6	Faviidae
2013	Crest	2	Leptastrea	15	12	141.3716694	28.6	Faviidae
2013	Crest	2	Goniopora	20	15	235.619449	28.6	Poritidae
2013	Crest	2	Goniastrea	1.5	1.5	1.767145868	28.6	Faviidae
2013	Crest	2	Montipora	20	10	157.0796327	28.6	Montipora
2013	Crest	2	Favia	6	5	23.5619449	28.6	Faviidae
2013	Crest	2	Favites	2	1.5	2.35619449	28.6	Faviidae
2013	Crest	2	Favites	30	20	471.238898	28.6	Faviidae
2013	Crest	2	Montipora	6	5	23.5619449	28.6	Montipora
2013	Crest	2	Goniastrea	3	3	7.068583471	28.6	Faviidae
2013	Crest	2	Favites	15	10	117.8097245	28.6	Faviidae
2013	Crest	2	Goniastrea	10	6	47.1238898	28.6	Faviidae
2013	Crest	2	Montipora	25	25	490.8738521	28.6	Montipora
2013	Crest	2	Acropora	3	2	4.71238898	28.6	Acropora
2013	Crest	2	Goniastrea	8	8	50.26548246	28.6	Faviidae
2013	Crest	2	Acropora	10	10	78.53981634	28.6	Acropora
2013	Crest	2	Goniastrea	10	8	62.83185307	28.6	Faviidae
2013	Crest	2	Favites	7	7	38.48451001	28.6	Faviidae
2013	Crest	2	Favites	20	10	157.0796327	28.6	Faviidae
2013	Crest	2	Favia	10	5	39.26990817	28.6	Faviidae
2013	Crest	2	Hydnophora	5	3	11.78097245	28.6	NA
2013	Crest	2	Favia	5	5	19.63495408	28.6	Faviidae
2013	Crest	2	Montipora	3	3	7.068583471	28.6	Montipora
2013	Crest	2	Montipora	3	3	7.068583471	28.6	Montipora
2013	Crest	2	Montipora	3	3	7.068583471	28.6	Montipora
2013	Crest	2	Montipora	3	3	7.068583471	28.6	Montipora
2013	Crest	2	Montipora	3	3	7.068583471	28.6	Montipora
2013	Crest	2	Goniastrea	14	14	153.93804	28.6	Faviidae
2013	Crest	2	Goniastrea	5	5	19.63495408	28.6	Faviidae
2013	Crest	2	Favites	3	3	7.068583471	28.6	Faviidae
2013	Crest	2	Goniastrea	5	5	19.63495408	28.6	Faviidae
2013	Crest	2	Montipora	5	5	19.63495408	28.6	Montipora
2013	Crest	2	Montipora	5	5	19.63495408	28.6	Montipora
2013	Crest	2	Leptoria	6	5	23.5619449	28.6	Faviidae
2013	Crest	2	Lobophyllia	5	4	15.70796327	28.6	NA
2013	Crest	2	Montastrea	2	2	3.141592654	28.6	Faviidae
2013	Crest	2	Montastrea	1	1	0.785398163	28.6	Faviidae
2013	Crest	2	Platygyra	4	3	9.424777961	28.6	Faviidae
2013	Crest	2	Montipora	20	20	314.1592654	28.6	Montipora
2013	Crest	2	Montastrea	7	7	38.48451001	28.6	Faviidae
2013	Crest	2	Cyphastrea	15	8	94.24777961	28.6	Faviidae
2013	Crest	2	Acropora	5	5	19.63495408	28.6	Acropora
2013	Crest	2	Montipora	5	5	19.63495408	28.6	Montipora
2013	Crest	2	Montipora	50	30	1178.097245	28.6	Montipora
2013	Crest	2	Acropora	15	5	58.90486225	28.6	Acropora
2013	Crest	2	Cyphastrea	6	5	23.5619449	28.6	Faviidae
2013	Crest	2	Goniastrea	5	4	15.70796327	28.6	Faviidae
2013	Crest	2	Leptoria	15	15	176.7145868	28.6	Faviidae
2013	Crest	2	Montastrea	15	15	176.7145868	28.6	Faviidae
2013	Crest	2	Goniastrea	5	5	19.63495408	28.6	Faviidae
2013	Crest	2	Platygyra	12	11	103.6725576	28.6	Faviidae
2013	Crest	2	Favites	5	2	7.853981634	28.6	Faviidae
2013	Crest	2	Favia	4	4	12.56637061	28.6	Faviidae
2013	Crest	2	Montipora	25	20	392.6990817	28.6	Montipora
2013	Crest	2	Leptoria	25	20	392.6990817	28.6	Faviidae
2013	Crest	2	Goniastrea	5	4	15.70796327	28.6	Faviidae
2013	Crest	2	Montipora	30	25	589.0486225	28.6	Montipora
2013	Crest	2	Goniastrea	10	10	78.53981634	28.6	Faviidae
2013	Crest	2	Montipora	5	5	19.63495408	28.6	Montipora
2013	Crest	2	Cyphastrea	10	10	78.53981634	28.6	Faviidae
2013	Crest	2	Acanthastrea	10	10	78.53981634	28.6	NA
2013	Crest	2	Montipora	20	10	157.0796327	28.6	Montipora
2013	Crest	2	Goniastrea	3	3	7.068583471	28.6	Faviidae
2013	Crest	2	Acropora	10	10	78.53981634	28.6	Acropora
2013	Crest	2	Favia	7	6	32.98672286	28.6	Faviidae
2013	Crest	2	Favia	10	5	39.26990817	28.6	Faviidae
2013	Crest	2	Acanthastrea	5	5	19.63495408	28.6	NA
2013	Crest	2	Cyphastrea	8	7	43.98229715	28.6	Faviidae
2013	Crest	2	Montipora	10	10	78.53981634	28.6	Montipora
2013	Crest	2	Goniastrea	10	10	78.53981634	28.6	Faviidae
2013	Crest	2	Acanthastrea	3	3	7.068583471	28.6	NA
2013	Crest	2	Favites	9	4	28.27433388	28.6	Faviidae
2013	Crest	2	Favites	3	1	2.35619449	28.6	Faviidae
2013	Crest	2	Favites	35	20	549.7787144	28.6	Faviidae
2013	Crest	2	Montipora	35	30	824.6680716	28.6	Montipora
2013	Crest	2	Goniastrea	50	30	1178.097245	28.6	Faviidae
2013	Crest	2	Goniastrea	7	6	32.98672286	28.6	Faviidae
2013	Crest	2	Leptoria	5	5	19.63495408	28.6	Faviidae
2013	Crest	2	Favites	5	5	19.63495408	28.6	Faviidae
2013	Crest	2	Platygyra	6	6	28.27433388	28.6	Faviidae
2013	Crest	2	Favites	4	4	12.56637061	28.6	Faviidae
2013	Crest	2	Favites	5	4	15.70796327	28.6	Faviidae
2013	Crest	2	Favites	3	3	7.068583471	28.6	Faviidae
2013	Crest	2	Montipora	4	3	9.424777961	28.6	Montipora
2013	Crest	2	Porites	3	3	7.068583471	28.6	Poritidae
2013	Crest	2	Favia	4	3	9.424777961	28.6	Faviidae
2013	Crest	2	Goniastrea	6	4	18.84955592	28.6	Faviidae
2013	Crest	2	Favites	4	3	9.424777961	28.6	Faviidae
2013	Crest	2	Porites	3	2	4.71238898	28.6	Poritidae
2013	Crest	2	Goniastrea	5	4	15.70796327	28.6	Faviidae
2013	Crest	2	Favia	5	5	19.63495408	28.6	Faviidae
2013	Crest	2	Cyphastrea	10	10	78.53981634	28.6	Faviidae
2013	Crest	2	Favites	5	4	15.70796327	28.6	Faviidae
2013	Crest	2	Favia	5	2	7.853981634	28.6	Faviidae
2013	Crest	2	Leptastrea	5	5	19.63495408	28.6	Faviidae
2013	Crest	2	Lobophyllia	2	2	3.141592654	28.6	NA
2013	Crest	2	Porites	5	3	11.78097245	28.6	Poritidae
2013	Crest	2	Porites	5	2	7.853981634	28.6	Poritidae
2013	Crest	2	Cyphastrea	10	10	78.53981634	28.6	Faviidae
2013	Crest	2	Acropora	3	3	7.068583471	28.6	Acropora
2013	Crest	2	Acropora	5	4	15.70796327	28.6	Acropora
2013	Crest	2	Acropora	4	3	9.424777961	28.6	Acropora
2013	Crest	2	Acropora	4	3	9.424777961	28.6	Acropora
2013	Crest	2	Acropora	4	3	9.424777961	28.6	Acropora
2013	Crest	2	Acropora	4	3	9.424777961	28.6	Acropora
2013	Crest	2	Acropora	4	3	9.424777961	28.6	Acropora
2013	Crest	2	Cyphastrea	5	4	15.70796327	28.6	Faviidae
2013	Crest	2	Acropora	3	3	7.068583471	28.6	Acropora
2013	Crest	2	Acropora	3	3	7.068583471	28.6	Acropora
2013	Crest	2	Montipora	11	3	25.91813939	28.6	Montipora
2013	Crest	2	Montipora	3	3	7.068583471	28.6	Montipora
2013	Crest	2	Acropora	3	3	7.068583471	28.6	Acropora
2013	Crest	2	Acropora	3	3	7.068583471	28.6	Acropora
2013	Crest	2	Pocillopora	3	3	7.068583471	28.6	Pocilloporidae
2013	Crest	2	Acropora	3	3	7.068583471	28.6	Acropora
2013	Crest	2	Acropora	1	1	0.785398163	28.6	Acropora
2013	Crest	2	Acropora	3	3	7.068583471	28.6	Acropora
2013	Crest	2	Acropora	3	3	7.068583471	28.6	Acropora
2013	Crest	2	Pocillopora	4	2	6.283185307	28.6	Pocilloporidae
2013	Crest	2	Montipora	2	1	1.570796327	28.6	Montipora
2013	Crest	2	Cyphastrea	2	2	3.141592654	28.6	Faviidae
2013	Crest	2	Acropora	4	3	9.424777961	28.6	Acropora
2013	Crest	2	Montipora	6	2	9.424777961	28.6	Montipora
2013	Crest	2	Montipora	4	3	9.424777961	28.6	Montipora
2013	Crest	2	Galaxea	5	4	15.70796327	28.6	NA
2013	Crest	2	Montipora	3	3	7.068583471	28.6	Montipora
2013	Crest	2	Acropora	4	3	9.424777961	28.6	Acropora
2013	Crest	2	Montipora	2	1	1.570796327	28.6	Montipora
2013	Crest	2	Montipora	3	2	4.71238898	28.6	Montipora
2013	Crest	2	Acropora	10	5	39.26990817	28.6	Acropora
2013	Crest	2	Cyphastrea	2	2	3.141592654	28.6	Faviidae
2013	Crest	2	Leptastrea	3	3	7.068583471	28.6	Faviidae
2013	Crest	2	Montipora	4	3	9.424777961	28.6	Montipora
2013	Crest	2	Acropora	3	2	4.71238898	28.6	Acropora
2013	Crest	2	Acropora	3	2	4.71238898	28.6	Acropora
2013	Crest	2	Acropora	3	2	4.71238898	28.6	Acropora
2013	Crest	2	Acropora	3	2	4.71238898	28.6	Acropora
2013	Crest	2	Montipora	4	3	9.424777961	28.6	Montipora
2013	Crest	2	Acropora	3	2	4.71238898	28.6	Acropora
2013	Crest	2	Acropora	3	2	4.71238898	28.6	Acropora
2013	Crest	2	Acropora	3	2	4.71238898	28.6	Acropora
2013	Crest	2	Montipora	3	2	4.71238898	28.6	Montipora
2013	Crest	2	Acropora	3	2	4.71238898	28.6	Acropora
2013	Crest	2	Acropora	3	2	4.71238898	28.6	Acropora
2013	Crest	2	Acropora	5	4	15.70796327	28.6	Acropora
2013	Crest	2	Acropora	5	4	15.70796327	28.6	Acropora
2013	Crest	2	Montipora	9	5	35.34291735	28.6	Montipora
2013	Crest	2	Acanthastrea	5	5	19.63495408	28.6	NA
2013	Crest	2	Acropora	4	3	9.424777961	28.6	Acropora
2013	Crest	2	Montipora	3	2	4.71238898	28.6	Montipora
2013	Crest	2	Acropora	3	2	4.71238898	28.6	Acropora
2013	Crest	2	Porites	2	2	3.141592654	28.6	Poritidae
2013	Crest	2	Acropora	3	3	7.068583471	28.6	Acropora
2013	Crest	2	Acropora	4	4	12.56637061	28.6	Acropora
2013	Crest	2	Montipora	3	2	4.71238898	28.6	Montipora
2013	Crest	2	Acropora	3	2	4.71238898	28.6	Acropora
2013	Crest	2	Montipora	5	4	15.70796327	28.6	Montipora
2013	Crest	2	Porites	2	1	1.570796327	28.6	Poritidae
2013	Crest	2	Montipora	3	3	7.068583471	28.6	Montipora
2013	Crest	2	Acropora	3	2	4.71238898	28.6	Acropora
2013	Crest	2	Acropora	3	2	4.71238898	28.6	Acropora
2013	Crest	2	Acropora	5	4	15.70796327	28.6	Acropora
2013	Crest	2	Acropora	5	4	15.70796327	28.6	Acropora
2013	Crest	2	Montipora	2	2	3.141592654	28.6	Montipora
2013	Crest	2	Acropora	4	3	9.424777961	28.6	Acropora
2013	Crest	2	Porites	3	2	4.71238898	28.6	Poritidae
2013	Crest	2	Acropora	3	3	7.068583471	28.6	Acropora
2013	Crest	2	Montipora	20	20	314.1592654	28.6	Montipora
2013	Crest	2	Acropora	4	4	12.56637061	28.6	Acropora
2013	Crest	2	Acropora	2	2	3.141592654	28.6	Acropora
2013	Crest	2	Acropora	2	2	3.141592654	28.6	Acropora
2013	Crest	2	Acropora	2	2	3.141592654	28.6	Acropora
2013	Crest	2	Acropora	2	2	3.141592654	28.6	Acropora
2013	Crest	2	Acropora	2	2	3.141592654	28.6	Acropora
2013	Crest	2	Acropora	2	2	3.141592654	28.6	Acropora
2013	Crest	2	Montipora	4	4	12.56637061	28.6	Montipora
2013	Crest	2	Montipora	1	1	0.785398163	28.6	Montipora
2013	Crest	2	Acropora	2	1	1.570796327	28.6	Acropora
2013	Crest	2	Acropora	2	1	1.570796327	28.6	Acropora
2013	Crest	2	Montipora	4	3	9.424777961	28.6	Montipora
2013	Crest	2	Acropora	3	2	4.71238898	28.6	Acropora
2013	Crest	2	Leptastrea	25	10	196.3495408	28.6	Faviidae
2013	Crest	2	Goniastrea	3	3	7.068583471	28.6	Faviidae
2013	Crest	2	Acropora	3	3	7.068583471	28.6	Acropora
2013	Crest	2	Goniopora	12	10	94.24777961	28.6	Poritidae
2013	Crest	2	Montipora	2	1	1.570796327	28.6	Montipora
2013	Crest	2	Favia	2	2	3.141592654	28.6	Faviidae
2013	Crest	2	Cyphastrea	3	2	4.71238898	28.6	Faviidae
2013	Crest	2	Favites	3	2	4.71238898	28.6	Faviidae
2013	Crest	2	Favia	3	2	4.71238898	28.6	Faviidae
2013	Crest	2	Acropora	4	3	9.424777961	28.6	Acropora
2013	Crest	2	Galaxea	4	3	9.424777961	28.6	NA
2013	Crest	2	Acropora	3	2	4.71238898	28.6	Acropora
2013	Crest	2	Goniastrea	4	4	12.56637061	28.6	Faviidae
2013	Crest	2	Montipora	4	3	9.424777961	28.6	Montipora
2013	Crest	2	Montipora	3	3	7.068583471	28.6	Montipora
2013	Crest	2	Acropora	3	2	4.71238898	28.6	Acropora
2013	Crest	2	Acropora	2	1	1.570796327	28.6	Acropora
2013	Crest	2	Acropora	3	2	4.71238898	28.6	Acropora
2013	Crest	2	Acropora	3	2	4.71238898	28.6	Acropora
2013	Crest	2	Acropora	3	2	4.71238898	28.6	Acropora
2013	Crest	2	Acropora	5	4	15.70796327	28.6	Acropora
2013	Crest	2	Acropora	5	4	15.70796327	28.6	Acropora
2013	Crest	2	Acropora	5	4	15.70796327	28.6	Acropora
2013	Crest	2	Goniastrea	2	2	3.141592654	28.6	Faviidae
2013	Crest	2	Montipora	2	2	3.141592654	28.6	Montipora
2013	Crest	2	Favia	3	3	7.068583471	28.6	Faviidae
2013	Crest	2	Acropora	5	5	19.63495408	28.6	Acropora
2013	Crest	2	Cyphastrea	2	1	1.570796327	28.6	Faviidae
2013	Crest	2	Acropora	3	2	4.71238898	28.6	Acropora
2013	Crest	2	Acropora	3	2	4.71238898	28.6	Acropora
2013	Crest	2	Acropora	3	2	4.71238898	28.6	Acropora
2013	Crest	2	Acropora	3	2	4.71238898	28.6	Acropora
2013	Crest	2	Acropora	4	3	9.424777961	28.6	Acropora
2013	Crest	2	Montipora	3	3	7.068583471	28.6	Montipora
2013	Crest	2	Montipora	3	3	7.068583471	28.6	Montipora
2013	Crest	2	Acropora	2	2	3.141592654	28.6	Acropora
2013	Crest	2	Montipora	10	8	62.83185307	28.6	Montipora
2013	Crest	2	Acropora	3	2	4.71238898	28.6	Acropora
2013	Crest	2	Acropora	7	6	32.98672286	28.6	Acropora
2013	Crest	2	Acropora	3	2	4.71238898	28.6	Acropora
2013	Crest	2	Montipora	20	10	157.0796327	28.6	Montipora
2013	Crest	2	Goniastrea	3	3	7.068583471	28.6	Faviidae
2013	Crest	2	Lobophyllia	2	2	3.141592654	28.6	NA
2013	Crest	2	Favites	3	2	4.71238898	28.6	Faviidae
2013	Crest	2	Acropora	5	4	15.70796327	28.6	Acropora
2013	Crest	2	Montipora	2	2	3.141592654	28.6	Montipora
2013	Crest	2	Montipora	2	2	3.141592654	28.6	Montipora
2013	Crest	2	Favites	3	3	7.068583471	28.6	Faviidae
2013	Crest	2	Acropora	2	2	3.141592654	28.6	Acropora
2013	Crest	2	Montipora	5	5	19.63495408	28.6	Montipora
2013	Crest	2	Acropora	3	3	7.068583471	28.6	Acropora
2013	Crest	2	Montipora	15	10	117.8097245	28.6	Montipora
2013	Crest	2	Platygyra	4	4	12.56637061	28.6	Faviidae
2013	Crest	2	Acropora	3	2	4.71238898	28.6	Acropora
2013	Crest	2	Acropora	12	10	94.24777961	28.6	Acropora
2013	Crest	2	Acropora	4	3	9.424777961	28.6	Acropora
2013	Crest	2	Acropora	1	1	0.785398163	28.6	Acropora
2013	Crest	2	Montipora	1	1	0.785398163	28.6	Montipora
2013	Crest	2	Goniastrea	3	2	4.71238898	28.6	Faviidae
2013	Crest	2	Favites	2	2	3.141592654	28.6	Faviidae
2013	Crest	2	Acropora	2	2	3.141592654	28.6	Acropora
2013	Crest	2	Acropora	2	2	3.141592654	28.6	Acropora
2013	Crest	2	Montipora	5	4	15.70796327	28.6	Montipora
2013	Crest	2	Acropora	3	2	4.71238898	28.6	Acropora
2013	Crest	2	Montipora	5	4	15.70796327	28.6	Montipora
2013	Crest	2	Acropora	3	2	4.71238898	28.6	Acropora
2013	Crest	2	Acropora	3	2	4.71238898	28.6	Acropora
2013	Crest	2	Acropora	3	2	4.71238898	28.6	Acropora
2013	Crest	2	Acropora	3	2	4.71238898	28.6	Acropora
2013	Crest	2	Hydnophora	3	3	7.068583471	28.6	NA
2013	Crest	2	Porites	2	2	3.141592654	28.6	Poritidae
2013	Crest	2	Porites	2	2	3.141592654	28.6	Poritidae
2013	Crest	2	Lobophyllia	2	2	3.141592654	28.6	NA
2013	Crest	2	Montipora	3	3	7.068583471	28.6	Montipora
2013	Crest	2	Acropora	2	1	1.570796327	28.6	Acropora
2013	Crest	2	Acropora	3	3	7.068583471	28.6	Acropora
2013	Crest	2	Acropora	3	3	7.068583471	28.6	Acropora
2013	Crest	2	Montipora	20	5	78.53981634	28.6	Montipora
2013	Crest	2	Acropora	3	3	7.068583471	28.6	Acropora
2013	Crest	2	Acropora	5	4	15.70796327	28.6	Acropora
2013	Crest	2	Montipora	3	2	4.71238898	28.6	Montipora
2013	Crest	2	Goniastrea	1	1	0.785398163	28.6	Faviidae
2013	Crest	2	Acropora	2	2	3.141592654	28.6	Acropora
2013	Crest	2	Pachyseris	3	2	4.71238898	28.6	NA
2013	Crest	2	Montipora	30	20	471.238898	28.6	Montipora
2013	Crest	2	Acropora	10	10	78.53981634	28.6	Acropora
2013	Crest	2	Favites	5	3	11.78097245	28.6	Faviidae
2013	Crest	2	Montipora	9	4	28.27433388	28.6	Montipora
2013	Crest	2	Acropora	4	4	12.56637061	28.6	Acropora
2013	Crest	2	Acropora	3	3	7.068583471	28.6	Acropora
2013	Crest	2	Favia	4	3	9.424777961	28.6	Faviidae
2013	Crest	2	Porites	5	4	15.70796327	28.6	Poritidae
2013	Crest	2	Favites	5	4	15.70796327	28.6	Faviidae
2013	Crest	2	Goniastrea	3	3	7.068583471	28.6	Faviidae
2013	Crest	2	Montipora	25	10	196.3495408	28.6	Montipora
2013	Crest	2	Favites	2	1	1.570796327	28.6	Faviidae
2013	Crest	2	Lobophyllia	2	2	3.141592654	28.6	NA
2013	Crest	2	Pocillopora	5	5	19.63495408	28.6	Pocilloporidae
2013	Crest	2	Acropora	4	4	12.56637061	28.6	Acropora
2013	Crest	2	Acropora	3	2	4.71238898	28.6	Acropora
2013	Crest	2	Montipora	20	15	235.619449	28.6	Montipora
2013	Crest	2	Montipora	5	5	19.63495408	28.6	Montipora
2013	Crest	2	Porites	5	3	11.78097245	28.6	Poritidae
2013	Crest	2	Acropora	3	3	7.068583471	28.6	Acropora
2013	Crest	2	Porites	5	5	19.63495408	28.6	Poritidae
2013	Crest	2	Galaxea	10	4	31.41592654	28.6	NA
2013	Crest	2	Montipora	3	3	7.068583471	28.6	Montipora
2013	Crest	2	Platygyra	2	2	3.141592654	28.6	Faviidae
2013	Crest	2	Favia	5	4	15.70796327	28.6	Faviidae
2013	Crest	2	Montipora	3	2	4.71238898	28.6	Montipora
2013	Crest	2	Goniastrea	3	3	7.068583471	28.6	Faviidae
2013	Crest	2	Acropora	4	3	9.424777961	28.6	Acropora
2013	Crest	2	Acropora	4	3	9.424777961	28.6	Acropora
2013	Crest	2	Montipora	5	3	11.78097245	28.6	Montipora
2013	Crest	2	Montipora	4	3	9.424777961	28.6	Montipora
2013	Crest	2	Cyphastrea	20	20	314.1592654	28.6	Faviidae
2013	Crest	2	Favites	5	5	19.63495408	28.6	Faviidae
2013	Crest	2	Porites	5	5	19.63495408	28.6	Poritidae
2013	Crest	2	Acropora	4	3	9.424777961	28.6	Acropora
2013	Crest	2	Montastrea	3	3	7.068583471	28.6	Faviidae
2013	Crest	2	Acropora	2	2	3.141592654	28.6	Acropora
2013	Crest	2	Platygyra	3	2	4.71238898	28.6	Faviidae
2013	Crest	2	Acropora	4	3	9.424777961	28.6	Acropora
2013	Crest	2	Acropora	4	3	9.424777961	28.6	Acropora
2013	Crest	2	Platygyra	5	5	19.63495408	28.6	Faviidae
2013	Crest	2	Favia	3	3	7.068583471	28.6	Faviidae
2013	Crest	2	Montipora	7	6	32.98672286	28.6	Montipora
2013	Crest	2	Goniastrea	3	3	7.068583471	28.6	Faviidae
2013	Crest	2	Acropora	3	3	7.068583471	28.6	Acropora
2013	Crest	2	Cyphastrea	7	6	32.98672286	28.6	Faviidae
2013	Crest	2	Leptastrea	3	2	4.71238898	28.6	Faviidae
2013	Crest	2	Acropora	2	2	3.141592654	28.6	Acropora
2013	Crest	2	Goniastrea	2	2	3.141592654	28.6	Faviidae
2013	Crest	2	Montipora	2	2	3.141592654	28.6	Montipora
2013	Crest	2	Acropora	2	2	3.141592654	28.6	Acropora
2013	Crest	2	Goniastrea	4	4	12.56637061	28.6	Faviidae
2013	Crest	2	Acropora	3	2	4.71238898	28.6	Acropora
2013	Crest	2	Cyphastrea	3	3	7.068583471	28.6	Faviidae
2013	Crest	2	Porites	5	5	19.63495408	28.6	Poritidae
2013	Crest	2	Favites	4	4	12.56637061	28.6	Faviidae
2013	Crest	2	Favites	4	3	9.424777961	28.6	Faviidae
2013	Crest	2	Favia	4	4	12.56637061	28.6	Faviidae
2013	Crest	2	Acropora	3	3	7.068583471	28.6	Acropora
2013	Crest	2	Porites	2	1	1.570796327	28.6	Poritidae
2013	Crest	2	Platygyra	3	2	4.71238898	28.6	Faviidae
2013	Crest	2	Acropora	3	2	4.71238898	28.6	Acropora
2013	Crest	2	Porites	3	3	7.068583471	28.6	Poritidae
2013	Crest	2	Goniastrea	3	2	4.71238898	28.6	Faviidae
2013	Crest	2	Porites	3	3	7.068583471	28.6	Poritidae
2013	Crest	2	Goniastrea	4	3	9.424777961	28.6	Faviidae
2013	Crest	2	Montipora	6	4	18.84955592	28.6	Montipora
2013	Crest	2	Porites	4	3	9.424777961	28.6	Poritidae
2013	Crest	2	Porites	3	2	4.71238898	28.6	Poritidae
2013	Crest	2	Porites	3	2	4.71238898	28.6	Poritidae
2013	Crest	2	Porites	3	2	4.71238898	28.6	Poritidae
2013	Crest	2	Montipora	3	3	7.068583471	28.6	Montipora
2013	Crest	2	Cyphastrea	3	2	4.71238898	28.6	Faviidae
2013	Crest	2	Acropora	3	3	7.068583471	28.6	Acropora
2013	Crest	2	Acropora	3	3	7.068583471	28.6	Acropora
2013	Crest	2	Acropora	3	3	7.068583471	28.6	Acropora
2013	Crest	2	Acropora	3	2	4.71238898	28.6	Acropora
2013	Crest	2	Montastrea	3	3	7.068583471	28.6	Faviidae
2013	Crest	2	Acropora	5	4	15.70796327	28.6	Acropora
2013	Crest	2	Montipora	4	3	9.424777961	28.6	Montipora
2013	Crest	2	Montipora	4	3	9.424777961	28.6	Montipora
2013	Crest	2	Acropora	2	2	3.141592654	28.6	Acropora
2013	Crest	2	Symphyllia	5	5	19.63495408	28.6	NA
2013	Crest	2	Acropora	3	2	4.71238898	28.6	Acropora
2013	Crest	2	Acropora	3	2	4.71238898	28.6	Acropora
2013	Crest	2	Acropora	3	2	4.71238898	28.6	Acropora
2013	Crest	2	Cyphastrea	3	2	4.71238898	28.6	Faviidae
2013	Crest	2	Acropora	1	1	0.785398163	28.6	Acropora
2013	Crest	2	Montipora	2	2	3.141592654	28.6	Montipora
2013	Crest	3	Montipora	10	10	78.53981634	29.4	Montipora
2013	Crest	3	Echinopora	15	6	70.68583471	29.4	Faviidae
2013	Crest	3	Platygyra	4	3	9.424777961	29.4	Faviidae
2013	Crest	3	Montipora	5	3	11.78097245	29.4	Montipora
2013	Crest	3	Favia	4	3	9.424777961	29.4	Faviidae
2013	Crest	3	Lobophyllia	4	4	12.56637061	29.4	NA
2013	Crest	3	Favia	4	4	12.56637061	29.4	Faviidae
2013	Crest	3	Platygyra	5	4	15.70796327	29.4	Faviidae
2013	Crest	3	Cyphastrea	6	6	28.27433388	29.4	Faviidae
2013	Crest	3	Pocillopora	11	11	95.03317777	29.4	Pocilloporidae
2013	Crest	3	Montipora	3	3	7.068583471	29.4	Montipora
2013	Crest	3	Porites	5	2	7.853981634	29.4	Poritidae
2013	Crest	3	Acropora	14	14	153.93804	29.4	Acropora
2013	Crest	3	Favia	12	8	75.39822369	29.4	Faviidae
2013	Crest	3	Goniastrea	2	2	3.141592654	29.4	Faviidae
2013	Crest	3	Montastrea	1	1	0.785398163	29.4	Faviidae
2013	Crest	3	Platygyra	30	20	471.238898	29.4	Faviidae
2013	Crest	3	Goniastrea	2	1	1.570796327	29.4	Faviidae
2013	Crest	3	Montipora	15	10	117.8097245	29.4	Montipora
2013	Crest	3	Favia	8	4	25.13274123	29.4	Faviidae
2013	Crest	3	Pocillopora	9	9	63.61725124	29.4	Pocilloporidae
2013	Crest	3	Montipora	16	14	175.9291886	29.4	Montipora
2013	Crest	3	Acanthastrea	4	3	9.424777961	29.4	NA
2013	Crest	3	Favia	5	5	19.63495408	29.4	Faviidae
2013	Crest	3	Montipora	15	12	141.3716694	29.4	Montipora
2013	Crest	3	Favites	3	3	7.068583471	29.4	Faviidae
2013	Crest	3	Cyphastrea	10	8	62.83185307	29.4	Faviidae
2013	Crest	3	Acropora	5	5	19.63495408	29.4	Acropora
2013	Crest	3	Acropora	5	5	19.63495408	29.4	Acropora
2013	Crest	3	Goniastrea	2	2	3.141592654	29.4	Faviidae
2013	Crest	3	Acropora	5	5	19.63495408	29.4	Acropora
2013	Crest	3	Acropora	2	2	3.141592654	29.4	Acropora
2013	Crest	3	Acropora	4	4	12.56637061	29.4	Acropora
2013	Crest	3	Acropora	10	8	62.83185307	29.4	Acropora
2013	Crest	3	Echinopora	15	15	176.7145868	29.4	Faviidae
2013	Crest	3	Montipora	4	4	12.56637061	29.4	Montipora
2013	Crest	3	Acropora	4	2	6.283185307	29.4	Acropora
2013	Crest	3	Acropora	2	1	1.570796327	29.4	Acropora
2013	Crest	3	Stylophora	18	18	254.4690049	29.4	Pocilloporidae
2013	Crest	3	Acropora	4	4	12.56637061	29.4	Acropora
2013	Crest	3	Acropora	3	3	7.068583471	29.4	Acropora
2013	Crest	3	Montipora	3	2	4.71238898	29.4	Montipora
2013	Crest	3	Acropora	8	8	50.26548246	29.4	Acropora
2013	Crest	3	Montipora	2	1	1.570796327	29.4	Montipora
2013	Crest	3	Echinopora	4	4	12.56637061	29.4	Faviidae
2013	Crest	3	Platygyra	5	4	15.70796327	29.4	Faviidae
2013	Crest	3	Acropora	3	2	4.71238898	29.4	Acropora
2013	Crest	3	Montipora	10	8	62.83185307	29.4	Montipora
2013	Crest	3	Porites	4	3	9.424777961	29.4	Poritidae
2013	Crest	3	Montipora	4	2	6.283185307	29.4	Montipora
2013	Crest	3	Porites	4	3	9.424777961	29.4	Poritidae
2013	Crest	3	Acropora	2	2	3.141592654	29.4	Acropora
2013	Crest	3	Acropora	2	2	3.141592654	29.4	Acropora
2013	Crest	3	Acropora	2	2	3.141592654	29.4	Acropora
2013	Crest	3	Acropora	3	2	4.71238898	29.4	Acropora
2013	Crest	3	Acropora	3	3	7.068583471	29.4	Acropora
2013	Crest	3	Psammocora	3	3	7.068583471	29.4	NA
2013	Crest	3	Acropora	5	4	15.70796327	29.4	Acropora
2013	Crest	3	Acropora	3	3	7.068583471	29.4	Acropora
2013	Crest	3	Acropora	4	3	9.424777961	29.4	Acropora
2013	Crest	3	Acropora	1	1	0.785398163	29.4	Acropora
2013	Crest	3	Acropora	4	3	9.424777961	29.4	Acropora
2013	Crest	3	Acropora	3	2	4.71238898	29.4	Acropora
2013	Crest	3	Montastrea	2	1	1.570796327	29.4	Faviidae
2013	Crest	3	Favites	6	5	23.5619449	29.4	Faviidae
2013	Crest	3	Porites	3	3	7.068583471	29.4	Poritidae
2013	Crest	3	Favia	2	2	3.141592654	29.4	Faviidae
2013	Crest	3	Cyphastrea	2	2	3.141592654	29.4	Faviidae
2013	Crest	3	Leptastrea	7	7	38.48451001	29.4	Faviidae
2013	Crest	3	Favia	3	3	7.068583471	29.4	Faviidae
2013	Crest	3	Galaxea	7	6	32.98672286	29.4	NA
2013	Crest	3	Acropora	4	4	12.56637061	29.4	Acropora
2013	Crest	3	Acropora	4	3	9.424777961	29.4	Acropora
2013	Crest	3	Acropora	4	3	9.424777961	29.4	Acropora
2013	Crest	3	Acropora	3	2	4.71238898	29.4	Acropora
2013	Crest	3	Acropora	3	3	7.068583471	29.4	Acropora
2013	Crest	3	Cyphastrea	2	1	1.570796327	29.4	Faviidae
2013	Crest	3	Acropora	2	1	1.570796327	29.4	Acropora
2013	Crest	3	Acropora	2	1	1.570796327	29.4	Acropora
2013	Crest	3	Porites	7	5	27.48893572	29.4	Poritidae
2013	Crest	3	Scolymia	2	2	3.141592654	29.4	NA
2013	Crest	3	Acropora	3	2	4.71238898	29.4	Acropora
2013	Crest	3	Acropora	5	5	19.63495408	29.4	Acropora
2013	Crest	3	Acropora	2	2	3.141592654	29.4	Acropora
2013	Crest	3	Acropora	6	6	28.27433388	29.4	Acropora
2013	Crest	3	Acropora	3	2	4.71238898	29.4	Acropora
2013	Crest	3	Cyphastrea	4	3	9.424777961	29.4	Faviidae
2013	Crest	3	Leptastrea	2	2	3.141592654	29.4	Faviidae
2013	Crest	3	Acropora	2	2	3.141592654	29.4	Acropora
2013	Crest	3	Acropora	2	2	3.141592654	29.4	Acropora
2013	Crest	3	Acropora	3	3	7.068583471	29.4	Acropora
2013	Crest	3	Montipora	3	3	7.068583471	29.4	Montipora
2013	Crest	3	Acropora	3	2	4.71238898	29.4	Acropora
2013	Crest	3	Acropora	3	2	4.71238898	29.4	Acropora
2013	Crest	3	Leptastrea	4	3	9.424777961	29.4	Faviidae
2013	Crest	3	Porites	3	2	4.71238898	29.4	Poritidae
2013	Crest	3	Montastrea	3	3	7.068583471	29.4	Faviidae
2013	Crest	3	Galaxea	3	2	4.71238898	29.4	NA
2013	Crest	3	Acropora	2	2	3.141592654	29.4	Acropora
2013	Crest	3	Porites	4	4	12.56637061	29.4	Poritidae
2013	Crest	3	Symphyllia	3	2	4.71238898	29.4	NA
2013	Crest	3	Acropora	5	4	15.70796327	29.4	Acropora
2013	Crest	3	Leptastrea	4	4	12.56637061	29.4	Faviidae
2013	Crest	3	Goniastrea	2	1	1.570796327	29.4	Faviidae
2013	Crest	3	Montipora	3	3	7.068583471	29.4	Montipora
2013	Crest	3	Echinophyllia	3	2	4.71238898	29.4	NA
2013	Crest	3	Acropora	3	2	4.71238898	29.4	Acropora
2013	Crest	3	Acropora	2	2	3.141592654	29.4	Acropora
2013	Crest	3	Porites	2	2	3.141592654	29.4	Poritidae
2013	Crest	3	Acropora	2	2	3.141592654	29.4	Acropora
2013	Crest	3	Psammocora	2	1	1.570796327	29.4	NA
2013	Crest	3	Acropora	12	8	75.39822369	29.4	Acropora
2013	Crest	3	Acropora	4	4	12.56637061	29.4	Acropora
2013	Crest	3	Acropora	8	5	31.41592654	29.4	Acropora
2013	Crest	3	Montipora	2	2	3.141592654	29.4	Montipora
2013	Crest	3	Montipora	4	3	9.424777961	29.4	Montipora
2013	Crest	3	Acropora	5	4	15.70796327	29.4	Acropora
2013	Crest	3	Acropora	4	3	9.424777961	29.4	Acropora
2013	Crest	3	Porites	2	2	3.141592654	29.4	Poritidae
2013	Crest	3	Scolymia	1	1	0.785398163	29.4	NA
2013	Crest	3	Acropora	2	1	1.570796327	29.4	Acropora
2013	Crest	3	Acropora	4	3	9.424777961	29.4	Acropora
2013	Crest	3	Acropora	6	5	23.5619449	29.4	Acropora
2013	Crest	3	Acropora	10	10	78.53981634	29.4	Acropora
2013	Crest	3	Acropora	6	4	18.84955592	29.4	Acropora
2013	Crest	3	Montipora	2	2	3.141592654	29.4	Montipora
2013	Crest	3	Montipora	3	3	7.068583471	29.4	Montipora
2013	Crest	3	Acropora	6	3	14.13716694	29.4	Acropora
2013	Crest	3	Acropora	3	3	7.068583471	29.4	Acropora
2013	Crest	3	Montipora	3	3	7.068583471	29.4	Montipora
2013	Crest	3	Acropora	3	2	4.71238898	29.4	Acropora
2013	Crest	3	Acropora	3	3	7.068583471	29.4	Acropora
2013	Crest	3	Acropora	4	3	9.424777961	29.4	Acropora
2013	Crest	3	Acropora	2	2	3.141592654	29.4	Acropora
2013	Crest	3	Acropora	2	1	1.570796327	29.4	Acropora
2013	Crest	3	Acropora	3	3	7.068583471	29.4	Acropora
2013	Crest	3	Montipora	2	1	1.570796327	29.4	Montipora
2013	Crest	3	Acropora	4	3	9.424777961	29.4	Acropora
2013	Crest	3	Porites	3	3	7.068583471	29.4	Poritidae
2013	Crest	3	Acropora	3	3	7.068583471	29.4	Acropora
2013	Crest	3	Acropora	3	3	7.068583471	29.4	Acropora
2013	Crest	3	Acropora	3	3	7.068583471	29.4	Acropora
2013	Crest	3	Acropora	3	3	7.068583471	29.4	Acropora
2013	Crest	3	Acropora	3	3	7.068583471	29.4	Acropora
2013	Crest	3	Montipora	4	4	12.56637061	29.4	Montipora
2013	Crest	3	Montipora	2	2	3.141592654	29.4	Montipora
2013	Crest	3	Platygyra	4	3	9.424777961	29.4	Faviidae
2013	Crest	3	Acropora	3	2	4.71238898	29.4	Acropora
2013	Crest	3	Acropora	3	2	4.71238898	29.4	Acropora
2013	Crest	3	Montipora	5	4	15.70796327	29.4	Montipora
2013	Crest	3	Porites	1	1	0.785398163	29.4	Poritidae
2013	Crest	3	Montipora	5	4	15.70796327	29.4	Montipora
2013	Crest	3	Acropora	4	3	9.424777961	29.4	Acropora
2013	Crest	3	Acropora	3	2	4.71238898	29.4	Acropora
2013	Crest	3	Pachyseris	4	4	12.56637061	29.4	NA
2013	Crest	3	Montipora	2	2	3.141592654	29.4	Montipora
2013	Crest	3	Favia	2	2	3.141592654	29.4	Faviidae
2013	Crest	3	Montipora	5	4	15.70796327	29.4	Montipora
2013	Crest	3	Montipora	5	4	15.70796327	29.4	Montipora
2013	Crest	3	Montipora	12	10	94.24777961	29.4	Montipora
2013	Crest	3	Acropora	4	3	9.424777961	29.4	Acropora
2013	Crest	3	Acropora	2	2	3.141592654	29.4	Acropora
2013	Crest	3	Acropora	3	3	7.068583471	29.4	Acropora
2013	Crest	3	Acropora	3	3	7.068583471	29.4	Acropora
2013	Crest	3	Porites	3	2	4.71238898	29.4	Poritidae
2013	Crest	3	Acropora	3	3	7.068583471	29.4	Acropora
2013	Crest	3	Acropora	3	3	7.068583471	29.4	Acropora
2013	Crest	3	Acropora	3	3	7.068583471	29.4	Acropora
2013	Crest	3	Porites	3	3	7.068583471	29.4	Poritidae
2013	Crest	3	Favia	3	2	4.71238898	29.4	Faviidae
2013	Crest	3	Acropora	5	4	15.70796327	29.4	Acropora
2013	Crest	3	Acanthastrea	1	1	0.785398163	29.4	NA
2013	Crest	3	Acropora	2	1	1.570796327	29.4	Acropora
2013	Crest	3	Montipora	2	1	1.570796327	29.4	Montipora
2013	Crest	3	Cyphastrea	2	2	3.141592654	29.4	Faviidae
2013	Crest	3	Acropora	1	1	0.785398163	29.4	Acropora
2013	Crest	3	Montipora	3	2	4.71238898	29.4	Montipora
2013	Crest	3	Acropora	5	3	11.78097245	29.4	Acropora
2013	Crest	3	Acropora	3	2	4.71238898	29.4	Acropora
2013	Crest	3	Favia	2	2	3.141592654	29.4	Faviidae
2013	Crest	3	Acropora	2	2	3.141592654	29.4	Acropora
2013	Crest	3	Montipora	4	3	9.424777961	29.4	Montipora
2013	Crest	3	Acropora	3	2	4.71238898	29.4	Acropora
2013	Crest	3	Acropora	3	2	4.71238898	29.4	Acropora
2013	Crest	3	Favia	2	1	1.570796327	29.4	Faviidae
2013	Crest	3	Porites	2	2	3.141592654	29.4	Poritidae
2013	Crest	3	Platygyra	2	2	3.141592654	29.4	Faviidae
2013	Crest	3	Cyphastrea	2	2	3.141592654	29.4	Faviidae
2013	Crest	3	Acropora	3	2	4.71238898	29.4	Acropora
2013	Crest	3	Acropora	3	2	4.71238898	29.4	Acropora
2013	Crest	3	Acropora	3	2	4.71238898	29.4	Acropora
2013	Crest	3	Acropora	5	4	15.70796327	29.4	Acropora
2013	Crest	3	Montipora	6	5	23.5619449	29.4	Montipora
2013	Crest	3	Echinopora	8	7	43.98229715	29.4	Faviidae
2013	Crest	3	Goniastrea	2	1	1.570796327	29.4	Faviidae
2013	Crest	3	Leptoria	2	2	3.141592654	29.4	Faviidae
2013	Crest	3	Acropora	3	3	7.068583471	29.4	Acropora
2013	Crest	3	Galaxea	6	4	18.84955592	29.4	NA
2013	Crest	3	Acropora	3	2	4.71238898	29.4	Acropora
2013	Crest	3	Acropora	3	2	4.71238898	29.4	Acropora
2013	Crest	3	Acropora	3	2	4.71238898	29.4	Acropora
2013	Crest	3	Pocillopora	12	10	94.24777961	29.4	Pocilloporidae
2013	Crest	3	Acropora	5	4	15.70796327	29.4	Acropora
2013	Crest	3	Acropora	3	2	4.71238898	29.4	Acropora
2013	Crest	3	Acropora	3	2	4.71238898	29.4	Acropora
2013	Crest	3	Acropora	3	2	4.71238898	29.4	Acropora
2013	Crest	3	Acropora	5	4	15.70796327	29.4	Acropora
2013	Crest	3	Acropora	13	12	122.5221135	29.4	Acropora
2013	Crest	3	Acropora	3	2	4.71238898	29.4	Acropora
2013	Crest	3	Galaxea	7	6	32.98672286	29.4	NA
2013	Crest	3	Goniastrea	6	4	18.84955592	29.4	Faviidae
2013	Crest	3	Acropora	3	3	7.068583471	29.4	Acropora
2013	Crest	3	Echinopora	10	10	78.53981634	29.4	Faviidae
2013	Crest	3	Echinopora	8	7	43.98229715	29.4	Faviidae
2013	Crest	3	Echinopora	6	6	28.27433388	29.4	Faviidae
2013	Crest	3	Acropora	3	2	4.71238898	29.4	Acropora
2013	Crest	3	Leptoseris	3	2	4.71238898	29.4	NA
2013	Crest	3	Acropora	3	2	4.71238898	29.4	Acropora
2013	Crest	3	Acropora	3	2	4.71238898	29.4	Acropora
2013	Crest	3	Acropora	3	2	4.71238898	29.4	Acropora
2013	Crest	3	Acropora	4	3	9.424777961	29.4	Acropora
2013	Crest	3	Montipora	3	2	4.71238898	29.4	Montipora
2013	Crest	3	Montipora	3	2	4.71238898	29.4	Montipora
2013	Crest	3	Montipora	3	2	4.71238898	29.4	Montipora
2013	Crest	3	Montipora	3	2	4.71238898	29.4	Montipora
2013	Crest	3	Porites	3	2	4.71238898	29.4	Poritidae
2013	Crest	3	Acropora	2	1	1.570796327	29.4	Acropora
2013	Crest	3	Echinopora	3	2	4.71238898	29.4	Faviidae
2013	Crest	3	Acropora	6	4	18.84955592	29.4	Acropora
2013	Crest	3	Pocillopora	7	6	32.98672286	29.4	Pocilloporidae
2013	Crest	3	Montipora	5	4	15.70796327	29.4	Montipora
2013	Crest	3	Echinopora	4	4	12.56637061	29.4	Faviidae
2013	Crest	3	Favites	3	2	4.71238898	29.4	Faviidae
2013	Crest	3	Porites	2	2	3.141592654	29.4	Poritidae
2013	Crest	3	Porites	2	2	3.141592654	29.4	Poritidae
2013	Crest	3	Montipora	4	3	9.424777961	29.4	Montipora
2013	Crest	3	Galaxea	6	4	18.84955592	29.4	NA
2013	Crest	3	Acropora	3	2	4.71238898	29.4	Acropora
2013	Crest	3	Acropora	6	5	23.5619449	29.4	Acropora
2013	Crest	3	Porites	3	2	4.71238898	29.4	Poritidae
2013	Crest	3	Acropora	3	3	7.068583471	29.4	Acropora
2013	Crest	3	Favia	2	2	3.141592654	29.4	Faviidae
2013	Crest	3	Echinopora	6	5	23.5619449	29.4	Faviidae
2013	Crest	3	Montipora	3	2	4.71238898	29.4	Montipora
2013	Crest	3	Montipora	3	2	4.71238898	29.4	Montipora
2013	Crest	3	Cyphastrea	3	3	7.068583471	29.4	Faviidae
2013	Crest	3	Cyphastrea	3	3	7.068583471	29.4	Faviidae
2013	Crest	3	Acropora	5	1	3.926990817	29.4	Acropora
2013	Crest	3	Montipora	4	4	12.56637061	29.4	Montipora
2013	Crest	3	Acropora	2	2	3.141592654	29.4	Acropora
2013	Crest	3	Isopora	7	6	32.98672286	29.4	NA
2013	Slope	4	Echinopora	4	3	9.424777961	33.3	Faviidae
2013	Slope	4	Porites	3	3	7.068583471	33.3	Poritidae
2013	Slope	4	Porites	15	15	176.7145868	33.3	Poritidae
2013	Slope	4	Montipora	5	4	15.70796327	33.3	Montipora
2013	Slope	4	Porites	3	2	4.71238898	33.3	Poritidae
2013	Slope	4	Galaxea	11	5	43.19689899	33.3	NA
2013	Slope	4	Cyphastrea	6	5	23.5619449	33.3	Faviidae
2013	Slope	4	Montipora	2	2	3.141592654	33.3	Montipora
2013	Slope	4	Montipora	2	2	3.141592654	33.3	Montipora
2013	Slope	4	Montipora	2	2	3.141592654	33.3	Montipora
2013	Slope	4	Galaxea	9	5	35.34291735	33.3	NA
2013	Slope	4	Porites	11	10	86.39379797	33.3	Poritidae
2013	Slope	4	Scolymia	2	2	3.141592654	33.3	NA
2013	Slope	4	Mycedium	25	25	490.8738521	33.3	NA
2013	Slope	4	Leptastrea	5	5	19.63495408	33.3	Faviidae
2013	Slope	4	Galaxea	3	3	7.068583471	33.3	NA
2013	Slope	4	Porites	10	9	70.68583471	33.3	Poritidae
2013	Slope	4	Porites	10	9	70.68583471	33.3	Poritidae
2013	Slope	4	Acanthastrea	20	20	314.1592654	33.3	NA
2013	Slope	4	Goniopora	40	30	942.4777961	33.3	Poritidae
2013	Slope	4	Porites	4	3	9.424777961	33.3	Poritidae
2013	Slope	4	Porites	15	11	129.590697	33.3	Poritidae
2013	Slope	4	Galaxea	6	6	28.27433388	33.3	NA
2013	Slope	4	Porites	4	4	12.56637061	33.3	Poritidae
2013	Slope	4	Favites	15	10	117.8097245	33.3	Faviidae
2013	Slope	4	Porites	15	15	176.7145868	33.3	Poritidae
2013	Slope	4	Pocillopora	5	5	19.63495408	33.3	Pocilloporidae
2013	Slope	4	Platygyra	55	35	1511.891465	33.3	Faviidae
2013	Slope	4	Porites	20	15	235.619449	33.3	Poritidae
2013	Slope	4	Porites	10	10	78.53981634	33.3	Poritidae
2013	Slope	4	Porites	10	10	78.53981634	33.3	Poritidae
2013	Slope	4	Porites	10	10	78.53981634	33.3	Poritidae
2013	Slope	4	Favia	20	15	235.619449	33.3	Faviidae
2013	Slope	4	Porites	10	6	47.1238898	33.3	Poritidae
2013	Slope	4	Porites	25	20	392.6990817	33.3	Poritidae
2013	Slope	4	Cyphastrea	3	3	7.068583471	33.3	Faviidae
2013	Slope	4	Cyphastrea	3	3	7.068583471	33.3	Faviidae
2013	Slope	4	Cyphastrea	3	3	7.068583471	33.3	Faviidae
2013	Slope	4	Cyphastrea	3	3	7.068583471	33.3	Faviidae
2013	Slope	4	Cyphastrea	3	3	7.068583471	33.3	Faviidae
2013	Slope	4	Cyphastrea	3	3	7.068583471	33.3	Faviidae
2013	Slope	4	Cyphastrea	3	3	7.068583471	33.3	Faviidae
2013	Slope	4	Cyphastrea	3	3	7.068583471	33.3	Faviidae
2013	Slope	4	Cyphastrea	3	3	7.068583471	33.3	Faviidae
2013	Slope	4	Cyphastrea	3	3	7.068583471	33.3	Faviidae
2013	Slope	4	Montipora	60	20	942.4777961	33.3	Montipora
2013	Slope	4	Pocillopora	20	15	235.619449	33.3	Pocilloporidae
2013	Slope	4	Porites	25	15	294.5243113	33.3	Poritidae
2013	Slope	4	Montipora	8	8	50.26548246	33.3	Montipora
2013	Slope	4	Porites	6	5	23.5619449	33.3	Poritidae
2013	Slope	4	Montipora	10	10	78.53981634	33.3	Montipora
2013	Slope	4	Porites	6	5	23.5619449	33.3	Poritidae
2013	Slope	4	Stylophora	15	15	176.7145868	33.3	Pocilloporidae
2013	Slope	4	Porites	6	6	28.27433388	33.3	Poritidae
2013	Slope	4	Leptastrea	15	10	117.8097245	33.3	Faviidae
2013	Slope	4	Galaxea	8	6	37.69911184	33.3	NA
2013	Slope	4	Galaxea	5	5	19.63495408	33.3	NA
2013	Slope	4	Platygyra	25	25	490.8738521	33.3	Faviidae
2013	Slope	4	Platygyra	10	10	78.53981634	33.3	Faviidae
2013	Slope	4	Goniopora	12	10	94.24777961	33.3	Poritidae
2013	Slope	4	Porites	10	6	47.1238898	33.3	Poritidae
2013	Slope	4	Porites	5	4	15.70796327	33.3	Poritidae
2013	Slope	4	Goniopora	10	10	78.53981634	33.3	Poritidae
2013	Slope	4	Acanthastrea	20	10	157.0796327	33.3	NA
2013	Slope	4	Porites	6	6	28.27433388	33.3	Poritidae
2013	Slope	4	Porites	5	5	19.63495408	33.3	Poritidae
2013	Slope	4	Porites	2	2	3.141592654	33.3	Poritidae
2013	Slope	4	Caryophyllidae	2	2	3.141592654	33.3	NA
2013	Slope	4	Porites	6	5	23.5619449	33.3	Poritidae
2013	Slope	4	Cyphastrea	7	6	32.98672286	33.3	Faviidae
2013	Slope	4	Montipora	6	6	28.27433388	33.3	Montipora
2013	Slope	4	Goniastrea	15	15	176.7145868	33.3	Faviidae
2013	Slope	4	Montipora	4	3	9.424777961	33.3	Montipora
2013	Slope	4	Montipora	10	4	31.41592654	33.3	Montipora
2013	Slope	4	Porites	5	5	19.63495408	33.3	Poritidae
2013	Slope	4	Lobophyllia	10	10	78.53981634	33.3	NA
2013	Slope	4	Porites	13	13	132.7322896	33.3	Poritidae
2013	Slope	4	Montastrea	20	10	157.0796327	33.3	Faviidae
2013	Slope	4	Montastrea	20	10	157.0796327	33.3	Faviidae
2013	Slope	4	Porites	4	3	9.424777961	33.3	Poritidae
2013	Slope	4	Porites	10	6	47.1238898	33.3	Poritidae
2013	Slope	4	Platygyra	28	20	439.8229715	33.3	Faviidae
2013	Slope	4	Platygyra	13	13	132.7322896	33.3	Faviidae
2013	Slope	4	Platygyra	20	6	94.24777961	33.3	Faviidae
2013	Slope	4	Pectinia	12	12	113.0973355	33.3	NA
2013	Slope	4	Porites	3	2	4.71238898	33.3	Poritidae
2013	Slope	4	Hydnophora	25	20	392.6990817	33.3	NA
2013	Slope	4	Porites	8	8	50.26548246	33.3	Poritidae
2013	Slope	4	Lobophyllia	8	6	37.69911184	33.3	NA
2013	Slope	4	Platygyra	4	3	9.424777961	33.3	Faviidae
2013	Slope	4	Porites	4	4	12.56637061	33.3	Poritidae
2013	Slope	4	Caryophyllidae	2	2	3.141592654	33.3	NA
2013	Slope	4	Favia	10	10	78.53981634	33.3	Faviidae
2013	Slope	4	Pocillopora	20	10	157.0796327	33.3	Pocilloporidae
2013	Slope	4	Porites	8	3	18.84955592	33.3	Poritidae
2013	Slope	4	Porites	6	3	14.13716694	33.3	Poritidae
2013	Slope	4	Montipora	20	10	157.0796327	33.3	Montipora
2013	Slope	4	Pocillopora	10	10	78.53981634	33.3	Pocilloporidae
2013	Slope	4	Hydnophora	8	8	50.26548246	33.3	NA
2013	Slope	4	Galaxea	3	3	7.068583471	33.3	NA
2013	Slope	4	Galaxea	2	2	3.141592654	33.3	NA
2013	Slope	4	Favia	2	2	3.141592654	33.3	Faviidae
2013	Slope	4	Goniopora	2	2	3.141592654	33.3	Poritidae
2013	Slope	4	Porites	10	10	78.53981634	33.3	Poritidae
2013	Slope	4	Galaxea	5	3	11.78097245	33.3	NA
2013	Slope	4	Ctenactis	30	15	353.4291735	33.3	NA
2013	Slope	4	Oulophyllia	5	4	15.70796327	33.3	Faviidae
2013	Slope	4	Pocillopora	12	10	94.24777961	33.3	Pocilloporidae
2013	Slope	4	Favites	3	2	4.71238898	33.3	Faviidae
2013	Slope	4	Montipora	2	2	3.141592654	33.3	Montipora
2013	Slope	4	Montipora	7	6	32.98672286	33.3	Montipora
2013	Slope	4	Pocillopora	3	2	4.71238898	33.3	Pocilloporidae
2013	Slope	4	Leptastrea	6	2	9.424777961	33.3	Faviidae
2013	Slope	4	Porites	4	3	9.424777961	33.3	Poritidae
2013	Slope	4	Leptastrea	3	2	4.71238898	33.3	Faviidae
2013	Slope	4	Favia	5	5	19.63495408	33.3	Faviidae
2013	Slope	4	Galaxea	6	6	28.27433388	33.3	NA
2013	Slope	4	Porites	5	4	15.70796327	33.3	Poritidae
2013	Slope	4	Echinopora	3	2	4.71238898	33.3	Faviidae
2013	Slope	4	Porites	3	2	4.71238898	33.3	Poritidae
2013	Slope	4	Porites	3	2	4.71238898	33.3	Poritidae
2013	Slope	4	Acropora	4	4	12.56637061	33.3	Acropora
2013	Slope	4	Porites	3	3	7.068583471	33.3	Poritidae
2013	Slope	4	Porites	25	15	294.5243113	33.3	Poritidae
2013	Slope	4	Porites	2	2	3.141592654	33.3	Poritidae
2013	Slope	4	Goniastrea	4	4	12.56637061	33.3	Faviidae
2013	Slope	4	Galaxea	5	4	15.70796327	33.3	NA
2013	Slope	4	Galaxea	4	4	12.56637061	33.3	NA
2013	Slope	4	Porites	2	2	3.141592654	33.3	Poritidae
2013	Slope	4	Porites	4	3	9.424777961	33.3	Poritidae
2013	Slope	4	Porites	3	2	4.71238898	33.3	Poritidae
2013	Slope	4	Montipora	2	2	3.141592654	33.3	Montipora
2013	Slope	4	Favia	2	2	3.141592654	33.3	Faviidae
2013	Slope	4	Acropora	4	4	12.56637061	33.3	Acropora
2013	Slope	4	Porites	1	1	0.785398163	33.3	Poritidae
2013	Slope	4	Montipora	4	3	9.424777961	33.3	Montipora
2013	Slope	4	Hydnophora	4	3	9.424777961	33.3	NA
2013	Slope	4	Montipora	2	2	3.141592654	33.3	Montipora
2013	Slope	4	Echinopora	2	2	3.141592654	33.3	Faviidae
2013	Slope	4	Echinopora	3	3	7.068583471	33.3	Faviidae
2013	Slope	4	Porites	3	3	7.068583471	33.3	Poritidae
2013	Slope	4	Porites	2	2	3.141592654	33.3	Poritidae
2013	Slope	4	Favia	10	10	78.53981634	33.3	Faviidae
2013	Slope	4	Platygyra	5	5	19.63495408	33.3	Faviidae
2013	Slope	4	Porites	3	2	4.71238898	33.3	Poritidae
2013	Slope	4	Porites	3	2	4.71238898	33.3	Poritidae
2013	Slope	4	Porites	3	2	4.71238898	33.3	Poritidae
2013	Slope	4	Galaxea	4	3	9.424777961	33.3	NA
2013	Slope	4	Pocillopora	10	8	62.83185307	33.3	Pocilloporidae
2013	Slope	4	Porites	5	3	11.78097245	33.3	Poritidae
2013	Slope	4	Galaxea	4	4	12.56637061	33.3	NA
2013	Slope	4	Cyphastrea	4	4	12.56637061	33.3	Faviidae
2013	Slope	4	Echinopora	3	3	7.068583471	33.3	Faviidae
2013	Slope	4	Acropora	3	3	7.068583471	33.3	Acropora
2013	Slope	4	Pachyseris	3	2	4.71238898	33.3	NA
2013	Slope	4	Galaxea	6	6	28.27433388	33.3	NA
2013	Slope	4	Acropora	10	8	62.83185307	33.3	Acropora
2013	Slope	4	Hydnophora	8	6	37.69911184	33.3	NA
2013	Slope	4	Galaxea	4	4	12.56637061	33.3	NA
2013	Slope	4	Porites	3	2	4.71238898	33.3	Poritidae
2013	Slope	4	Montipora	2	2	3.141592654	33.3	Montipora
2013	Slope	4	Montipora	4	3	9.424777961	33.3	Montipora
2013	Slope	4	Cyphastrea	4	3	9.424777961	33.3	Faviidae
2013	Slope	4	Montipora	4	2	6.283185307	33.3	Montipora
2013	Slope	4	Porites	5	3	11.78097245	33.3	Poritidae
2013	Slope	4	Porites	5	3	11.78097245	33.3	Poritidae
2013	Slope	4	Porites	5	3	11.78097245	33.3	Poritidae
2013	Slope	4	Porites	5	3	11.78097245	33.3	Poritidae
2013	Slope	4	Porites	5	3	11.78097245	33.3	Poritidae
2013	Slope	4	Porites	2	2	3.141592654	33.3	Poritidae
2013	Slope	4	Galaxea	3	3	7.068583471	33.3	NA
2013	Slope	4	Porites	6	3	14.13716694	33.3	Poritidae
2013	Slope	4	Porites	6	6	28.27433388	33.3	Poritidae
2013	Slope	4	Porites	4	3	9.424777961	33.3	Poritidae
2013	Slope	4	Cyphastrea	3	3	7.068583471	33.3	Faviidae
2013	Slope	4	Porites	3	2	4.71238898	33.3	Poritidae
2013	Slope	4	Galaxea	2	2	3.141592654	33.3	NA
2013	Slope	4	Porites	2	2	3.141592654	33.3	Poritidae
2013	Slope	4	Acropora	3	3	7.068583471	33.3	Acropora
2013	Slope	4	Platygyra	4	4	12.56637061	33.3	Faviidae
2013	Slope	4	Porites	5	4	15.70796327	33.3	Poritidae
2013	Slope	4	Porites	4	3	9.424777961	33.3	Poritidae
2013	Slope	4	Montipora	3	3	7.068583471	33.3	Montipora
2013	Slope	4	Porites	3	3	7.068583471	33.3	Poritidae
2013	Slope	4	Goniastrea	3	2	4.71238898	33.3	Faviidae
2013	Slope	4	Montipora	3	3	7.068583471	33.3	Montipora
2013	Slope	4	Montipora	8	8	50.26548246	33.3	Montipora
2013	Slope	4	Montipora	3	3	7.068583471	33.3	Montipora
2013	Slope	4	Montipora	4	3	9.424777961	33.3	Montipora
2013	Slope	4	Cyphastrea	3	3	7.068583471	33.3	Faviidae
2013	Slope	4	Echinopora	2	2	3.141592654	33.3	Faviidae
2013	Slope	4	Lobophyllia	1	1	0.785398163	33.3	NA
2013	Slope	4	Porites	3	3	7.068583471	33.3	Poritidae
2013	Slope	4	Porites	3	2	4.71238898	33.3	Poritidae
2013	Slope	4	Porites	3	3	7.068583471	33.3	Poritidae
2013	Slope	4	Montipora	4	3	9.424777961	33.3	Montipora
2013	Slope	4	Montipora	3	2	4.71238898	33.3	Montipora
2013	Slope	4	Porites	3	2	4.71238898	33.3	Poritidae
2013	Slope	4	Montipora	4	3	9.424777961	33.3	Montipora
2013	Slope	4	Montipora	1	1	0.785398163	33.3	Montipora
2013	Slope	4	Acropora	3	3	7.068583471	33.3	Acropora
2013	Slope	4	Porites	5	4	15.70796327	33.3	Poritidae
2013	Slope	4	Acropora	4	4	12.56637061	33.3	Acropora
2013	Slope	4	Porites	4	4	12.56637061	33.3	Poritidae
2013	Slope	4	Porites	5	4	15.70796327	33.3	Poritidae
2013	Slope	4	Echinopora	3	3	7.068583471	33.3	Faviidae
2013	Slope	4	Echinopora	3	3	7.068583471	33.3	Faviidae
2013	Slope	4	Montipora	2	2	3.141592654	33.3	Montipora
2013	Slope	4	Pocillopora	2	2	3.141592654	33.3	Pocilloporidae
2013	Slope	4	Acropora	5	4	15.70796327	33.3	Acropora
2013	Slope	4	Acropora	3	2	4.71238898	33.3	Acropora
2013	Slope	4	Acropora	4	3	9.424777961	33.3	Acropora
2013	Slope	4	Acropora	4	4	12.56637061	33.3	Acropora
2013	Slope	4	Porites	3	2	4.71238898	33.3	Poritidae
2013	Slope	4	Galaxea	4	4	12.56637061	33.3	NA
2013	Slope	4	Porites	3	3	7.068583471	33.3	Poritidae
2013	Slope	4	Porites	3	3	7.068583471	33.3	Poritidae
2013	Slope	4	Cyphastrea	3	3	7.068583471	33.3	Faviidae
2013	Slope	9	Montipora	6	5	23.5619449	31.6	Montipora
2013	Slope	9	Porites	3	2	4.71238898	31.6	Poritidae
2013	Slope	9	Porites	2	2	3.141592654	31.6	Poritidae
2013	Slope	9	Porites	16	16	201.0619298	31.6	Poritidae
2013	Slope	9	Echinopora	10	10	78.53981634	31.6	Faviidae
2013	Slope	9	Porites	3	2	4.71238898	31.6	Poritidae
2013	Slope	9	Montastrea	5	5	19.63495408	31.6	Faviidae
2013	Slope	9	Favia	2	2	3.141592654	31.6	Faviidae
2013	Slope	9	Galaxea	4	4	12.56637061	31.6	NA
2013	Slope	9	Cyphastrea	6	6	28.27433388	31.6	Faviidae
2013	Slope	9	Galaxea	3	2	4.71238898	31.6	NA
2013	Slope	9	Porites	10	8	62.83185307	31.6	Poritidae
2013	Slope	9	Porites	3	2	4.71238898	31.6	Poritidae
2013	Slope	9	Lobophyllia	3	3	7.068583471	31.6	NA
2013	Slope	9	Porites	10	6	47.1238898	31.6	Poritidae
2013	Slope	9	Goniastrea	4	4	12.56637061	31.6	Faviidae
2013	Slope	9	Echinopora	10	10	78.53981634	31.6	Faviidae
2013	Slope	9	Favites	10	10	78.53981634	31.6	Faviidae
2013	Slope	9	Echinopora	8	3	18.84955592	31.6	Faviidae
2013	Slope	9	Lobophyllia	2	2	3.141592654	31.6	NA
2013	Slope	9	Montastrea	1	1	0.785398163	31.6	Faviidae
2013	Slope	9	Echinopora	3	3	7.068583471	31.6	Faviidae
2013	Slope	9	Stylophora	11	11	95.03317777	31.6	Pocilloporidae
2013	Slope	9	Porites	6	4	18.84955592	31.6	Poritidae
2013	Slope	9	Favites	7	4	21.99114858	31.6	Faviidae
2013	Slope	9	Galaxea	10	5	39.26990817	31.6	NA
2013	Slope	9	Leptoria	3	3	7.068583471	31.6	Faviidae
2013	Slope	9	Platygyra	2	1	1.570796327	31.6	Faviidae
2013	Slope	9	Echinopora	10	10	78.53981634	31.6	Faviidae
2013	Slope	9	Porites	6	3	14.13716694	31.6	Poritidae
2013	Slope	9	Lobophyllia	3	3	7.068583471	31.6	NA
2013	Slope	9	Montipora	30	30	706.8583471	31.6	Montipora
2013	Slope	9	Porites	30	20	471.238898	31.6	Poritidae
2013	Slope	9	Acropora	4	3	9.424777961	31.6	Acropora
2013	Slope	9	Pocillopora	20	15	235.619449	31.6	Pocilloporidae
2013	Slope	9	Porites	15	15	176.7145868	31.6	Poritidae
2013	Slope	9	Porites	15	10	117.8097245	31.6	Poritidae
2013	Slope	9	Galaxea	10	10	78.53981634	31.6	NA
2013	Slope	9	Coscinarea	20	15	235.619449	31.6	NA
2013	Slope	9	Coscinarea	40	10	314.1592654	31.6	NA
2013	Slope	9	Platygyra	50	50	1963.495408	31.6	Faviidae
2013	Slope	9	Lobophyllia	6	5	23.5619449	31.6	NA
2013	Slope	9	Echinopora	10	8	62.83185307	31.6	Faviidae
2013	Slope	9	Porites	15	10	117.8097245	31.6	Poritidae
2013	Slope	9	Porites	3	3	7.068583471	31.6	Poritidae
2013	Slope	9	Porites	3	3	7.068583471	31.6	Poritidae
2013	Slope	9	Seriatopora	20	15	235.619449	31.6	Pocilloporidae
2013	Slope	9	Favites	6	6	28.27433388	31.6	Faviidae
2013	Slope	9	Goniastrea	10	5	39.26990817	31.6	Faviidae
2013	Slope	9	Porites	4	4	12.56637061	31.6	Poritidae
2013	Slope	9	Porites	3	2	4.71238898	31.6	Poritidae
2013	Slope	9	Favites	7	7	38.48451001	31.6	Faviidae
2013	Slope	9	Goniastrea	4	4	12.56637061	31.6	Faviidae
2013	Slope	9	Goniastrea	8	4	25.13274123	31.6	Faviidae
2013	Slope	9	Favia	3	3	7.068583471	31.6	Faviidae
2013	Slope	9	Acanthastrea	3	2	4.71238898	31.6	NA
2013	Slope	9	Leptastrea	10	10	78.53981634	31.6	Faviidae
2013	Slope	9	Goniastrea	5	5	19.63495408	31.6	Faviidae
2013	Slope	9	Montipora	25	20	392.6990817	31.6	Montipora
2013	Slope	9	Favites	5	3	11.78097245	31.6	Faviidae
2013	Slope	9	Porites	3	2	4.71238898	31.6	Poritidae
2013	Slope	9	Leptastrea	6	4	18.84955592	31.6	Faviidae
2013	Slope	9	Leptoria	5	5	19.63495408	31.6	Faviidae
2013	Slope	9	Favia	9	8	56.54866776	31.6	Faviidae
2013	Slope	9	Favites	5	4	15.70796327	31.6	Faviidae
2013	Slope	9	Acropora	1	1	0.785398163	31.6	Acropora
2013	Slope	9	Acropora	2	1	1.570796327	31.6	Acropora
2013	Slope	9	Favites	2	2	3.141592654	31.6	Faviidae
2013	Slope	9	Platygyra	3	3	7.068583471	31.6	Faviidae
2013	Slope	9	Cyphastrea	5	4	15.70796327	31.6	Faviidae
2013	Slope	9	Caryophyllia	2	2	3.141592654	31.6	NA
2013	Slope	9	Platygyra	1	1	0.785398163	31.6	Faviidae
2013	Slope	9	Favia	4	4	12.56637061	31.6	Faviidae
2013	Slope	9	Porites	10	5	39.26990817	31.6	Poritidae
2013	Slope	9	Porites	5	3	11.78097245	31.6	Poritidae
2013	Slope	9	Porites	3	2	4.71238898	31.6	Poritidae
2013	Slope	9	Acropora	1	1	0.785398163	31.6	Acropora
2013	Slope	9	Lobophyllia	3	3	7.068583471	31.6	NA
2013	Slope	9	Platygyra	3	2	4.71238898	31.6	Faviidae
2013	Slope	9	Leptoria	4	3	9.424777961	31.6	Faviidae
2013	Slope	9	Porites	3	3	7.068583471	31.6	Poritidae
2013	Slope	9	Porites	3	3	7.068583471	31.6	Poritidae
2013	Slope	9	Acropora	5	4	15.70796327	31.6	Acropora
2013	Slope	9	Porites	4	3	9.424777961	31.6	Poritidae
2013	Slope	9	Porites	3	2	4.71238898	31.6	Poritidae
2013	Slope	9	Acropora	2	2	3.141592654	31.6	Acropora
2013	Slope	9	Acropora	1	1	0.785398163	31.6	Acropora
2013	Slope	9	Favites	1	1	0.785398163	31.6	Faviidae
2013	Slope	9	Acropora	6	5	23.5619449	31.6	Acropora
2013	Slope	9	Porites	5	5	19.63495408	31.6	Poritidae
2013	Slope	9	Porites	5	5	19.63495408	31.6	Poritidae
2013	Slope	9	Favia	3	3	7.068583471	31.6	Faviidae
2013	Slope	9	Porites	10	4	31.41592654	31.6	Poritidae
2013	Slope	9	Acropora	1	1	0.785398163	31.6	Acropora
2013	Slope	9	Porites	4	4	12.56637061	31.6	Poritidae
2013	Slope	9	Acropora	4	3	9.424777961	31.6	Acropora
2013	Slope	9	Favia	6	2	9.424777961	31.6	Faviidae
2013	Slope	9	Favia	2	2	3.141592654	31.6	Faviidae
2013	Slope	9	Porites	5	3	11.78097245	31.6	Poritidae
2013	Slope	9	Favia	4	3	9.424777961	31.6	Faviidae
2013	Slope	9	Porites	15	10	117.8097245	31.6	Poritidae
2013	Slope	9	Porites	10	6	47.1238898	31.6	Poritidae
2013	Slope	9	Acropora	10	6	47.1238898	31.6	Acropora
2013	Slope	9	Porites	3	2	4.71238898	31.6	Poritidae
2013	Slope	9	Porites	1	1	0.785398163	31.6	Poritidae
2013	Slope	9	Porites	1	1	0.785398163	31.6	Poritidae
2013	Slope	9	Favia	1	1	0.785398163	31.6	Faviidae
2013	Slope	9	Goniastrea	1	1	0.785398163	31.6	Faviidae
2013	Slope	9	Leptoria	2	2	3.141592654	31.6	Faviidae
2013	Slope	9	Galaxea	3	3	7.068583471	31.6	NA
2013	Slope	9	Galaxea	8	8	50.26548246	31.6	NA
2013	Slope	9	Acropora	2	1	1.570796327	31.6	Acropora
2013	Slope	9	Echinopora	5	3	11.78097245	31.6	Faviidae
2013	Slope	9	Acropora	4	3	9.424777961	31.6	Acropora
2013	Slope	9	Porites	1	1	0.785398163	31.6	Poritidae
2013	Slope	9	Acropora	3	3	7.068583471	31.6	Acropora
2013	Slope	9	Cyphastrea	3	3	7.068583471	31.6	Faviidae
2013	Slope	9	Echinopora	3	2	4.71238898	31.6	Faviidae
2013	Slope	9	Acropora	3	2	4.71238898	31.6	Acropora
2013	Slope	9	Porites	3	2	4.71238898	31.6	Poritidae
2013	Slope	9	Acropora	3	3	7.068583471	31.6	Acropora
2013	Slope	9	Galaxea	3	3	7.068583471	31.6	NA
2013	Slope	9	Acropora	3	3	7.068583471	31.6	Acropora
2013	Slope	9	Galaxea	4	4	12.56637061	31.6	NA
2013	Slope	9	Merulina	3	3	7.068583471	31.6	NA
2013	Slope	9	Cyphastrea	2	1	1.570796327	31.6	Faviidae
2013	Slope	9	Montipora	3	2	4.71238898	31.6	Montipora
2013	Slope	9	Lobophyllia	1	1	0.785398163	31.6	NA
2013	Slope	9	Lobophyllia	1	1	0.785398163	31.6	NA
2013	Slope	9	Leptastrea	2	2	3.141592654	31.6	Faviidae
2013	Slope	9	Acropora	5	5	19.63495408	31.6	Acropora
2013	Slope	9	Porites	4	2	6.283185307	31.6	Poritidae
2013	Slope	9	Favites	2	2	3.141592654	31.6	Faviidae
2013	Slope	9	Acanthastrea	3	2	4.71238898	31.6	NA
2013	Slope	9	Porites	1	1	0.785398163	31.6	Poritidae
2013	Slope	9	Favites	1	1	0.785398163	31.6	Faviidae
2013	Slope	9	Porites	2	2	3.141592654	31.6	Poritidae
2013	Slope	9	Montipora	5	4	15.70796327	31.6	Montipora
2013	Slope	9	Pocillopora	5	5	19.63495408	31.6	Pocilloporidae
2013	Slope	9	Leptastrea	4	3	9.424777961	31.6	Faviidae
2013	Slope	9	Montipora	2	2	3.141592654	31.6	Montipora
2013	Slope	9	Hydnophora	2	2	3.141592654	31.6	NA
2013	Slope	9	Acanthastrea	1	1	0.785398163	31.6	NA
2013	Slope	9	Montipora	3	3	7.068583471	31.6	Montipora
2013	Slope	9	Montipora	3	2	4.71238898	31.6	Montipora
2013	Slope	9	Favia	1	1	0.785398163	31.6	Faviidae
2013	Slope	9	Montipora	3	2	4.71238898	31.6	Montipora
2013	Slope	9	Acropora	3	3	7.068583471	31.6	Acropora
2013	Slope	9	Acropora	2	2	3.141592654	31.6	Acropora
2013	Slope	9	Goniopora	2	2	3.141592654	31.6	Poritidae
2013	Slope	9	Porites	30	20	471.238898	31.6	Poritidae
2013	Slope	9	Porites	2	1	1.570796327	31.6	Poritidae
2013	Slope	9	Porites	1	1	0.785398163	31.6	Poritidae
2013	Slope	9	Galaxea	2	2	3.141592654	31.6	NA
2013	Slope	9	Galaxea	2	1	1.570796327	31.6	NA
2013	Slope	9	Pocillopora	6	5	23.5619449	31.6	Pocilloporidae
2013	Slope	9	Acropora	4	3	9.424777961	31.6	Acropora
2013	Slope	9	Cyphastrea	3	2	4.71238898	31.6	Faviidae
2013	Slope	9	Porites	12	2	18.84955592	31.6	Poritidae
2013	Slope	9	Cyphastrea	3	3	7.068583471	31.6	Faviidae
2013	Slope	9	Cyphastrea	2	2	3.141592654	31.6	Faviidae
2013	Slope	9	Porites	2	2	3.141592654	31.6	Poritidae
2013	Slope	9	Acropora	1	1	0.785398163	31.6	Acropora
2013	Slope	9	Porites	1	1	0.785398163	31.6	Poritidae
2013	Slope	9	Porites	2	2	3.141592654	31.6	Poritidae
2013	Slope	9	Montipora	2	2	3.141592654	31.6	Montipora
2013	Slope	9	Favia	1	1	0.785398163	31.6	Faviidae
2013	Slope	9	Galaxea	1	1	0.785398163	31.6	NA
2013	Slope	9	Acropora	4	3	9.424777961	31.6	Acropora
2013	Slope	9	Favia	3	2	4.71238898	31.6	Faviidae
2013	Slope	9	Montipora	6	5	23.5619449	31.6	Montipora
2013	Slope	9	Merulina	2	2	3.141592654	31.6	NA
2013	Slope	9	Galaxea	3	3	7.068583471	31.6	NA
2013	Slope	9	Porites	2	2	3.141592654	31.6	Poritidae
2013	Slope	9	Porites	1	1	0.785398163	31.6	Poritidae
2013	Slope	9	Favites	1	1	0.785398163	31.6	Faviidae
2013	Slope	9	Cyphastrea	2	2	3.141592654	31.6	Faviidae
2013	Slope	9	Favites	2	2	3.141592654	31.6	Faviidae
2013	Slope	9	Leptastrea	3	3	7.068583471	31.6	Faviidae
2013	Slope	9	Merulina	4	4	12.56637061	31.6	NA
2013	Slope	9	Acanthastrea	3	2	4.71238898	31.6	NA
2013	Slope	9	Galaxea	5	4	15.70796327	31.6	NA
2013	Slope	9	Acropora	4	4	12.56637061	31.6	Acropora
2013	Slope	9	Goniastrea	1	1	0.785398163	31.6	Faviidae
2013	Slope	9	Montipora	4	3	9.424777961	31.6	Montipora
2013	Slope	9	Galaxea	2	2	3.141592654	31.6	NA
2013	Slope	9	Goniastrea	2	2	3.141592654	31.6	Faviidae
2013	Slope	9	Acropora	4	3	9.424777961	31.6	Acropora
2013	Slope	9	Galaxea	7	6	32.98672286	31.6	NA
2013	Slope	9	Platygyra	2	2	3.141592654	31.6	Faviidae
2013	Slope	9	Leptastrea	5	5	19.63495408	31.6	Faviidae
2013	Slope	9	Porites	3	3	7.068583471	31.6	Poritidae
2013	Slope	9	Montipora	10	5	39.26990817	31.6	Montipora
2013	Slope	9	Lobophyllia	1	1	0.785398163	31.6	NA
2013	Slope	9	Cyphastrea	8	6	37.69911184	31.6	Faviidae
2013	Slope	9	Porites	9	9	63.61725124	31.6	Poritidae
2013	Slope	9	Acropora	4	4	12.56637061	31.6	Acropora
2013	Slope	9	Porites	2	2	3.141592654	31.6	Poritidae
2013	Slope	9	Acropora	2	2	3.141592654	31.6	Acropora
2013	Slope	9	Porites	2	2	3.141592654	31.6	Poritidae
2013	Slope	9	Merulina	2	1	1.570796327	31.6	NA
2013	Slope	9	Lobophyllia	1.5	1.5	1.767145868	31.6	NA
2013	Slope	9	Acanthastrea	2	1	1.570796327	31.6	NA
2013	Slope	9	Lobophyllia	2	2	3.141592654	31.6	NA
2013	Slope	9	Acropora	2	2	3.141592654	31.6	Acropora
2013	Slope	9	Echinopora	10	10	78.53981634	31.6	Faviidae
2013	Slope	9	Galaxea	3	2	4.71238898	31.6	NA
2013	Slope	9	Acropora	5	4	15.70796327	31.6	Acropora
2013	Slope	9	Acropora	5	5	19.63495408	31.6	Acropora
2013	Slope	9	Acropora	4	3	9.424777961	31.6	Acropora
2013	Slope	9	Acanthastrea	4	3	9.424777961	31.6	NA
2013	Slope	9	Porites	3	3	7.068583471	31.6	Poritidae
2013	Slope	9	Porites	3	2	4.71238898	31.6	Poritidae
2013	Slope	9	Favites	3	2	4.71238898	31.6	Faviidae
2013	Slope	9	Montipora	3	2	4.71238898	31.6	Montipora
2015	Crest	1	Cyphastrea	12	10	94.24777961	28.9	Faviidae
2015	Crest	1	Favia	8	5	31.41592654	28.9	Faviidae
2015	Crest	1	Montipora	13	11	112.3119374	28.9	Montipora
2015	Crest	1	Montipora	22	15	259.1813939	28.9	Montipora
2015	Crest	1	Fungia	4	4	12.56637061	28.9	NA
2015	Crest	1	Fungia	3	3	7.068583471	28.9	NA
2015	Crest	1	Porites	4	4	12.56637061	28.9	Poritidae
2015	Crest	1	Porites	8	7	43.98229715	28.9	Poritidae
2015	Crest	1	Acropora	8	8	50.26548246	28.9	Acropora
2015	Crest	1	Favia	22	12	207.3451151	28.9	Faviidae
2015	Crest	1	Platygyra	2	2	3.141592654	28.9	Faviidae
2015	Crest	1	Fungia	2.5	2.5	4.908738521	28.9	NA
2015	Crest	1	Platygyra	5	4	15.70796327	28.9	Faviidae
2015	Crest	1	Montipora	20	20	314.1592654	28.9	Montipora
2015	Crest	1	Montipora	8	8	50.26548246	28.9	Montipora
2015	Crest	1	Montipora	9	9	63.61725124	28.9	Montipora
2015	Crest	1	Platygyra	22	16	276.4601535	28.9	Faviidae
2015	Crest	1	Acropora	20	17	267.0353756	28.9	Acropora
2015	Crest	1	Platygyra	5	5	19.63495408	28.9	Faviidae
2015	Crest	1	Acropora	5	5	19.63495408	28.9	Acropora
2015	Crest	1	Pocillopora	5	5	19.63495408	28.9	Pocilloporidae
2015	Crest	1	Platygyra	10	5	39.26990817	28.9	Faviidae
2015	Crest	1	Acropora	2.5	2	3.926990817	28.9	Acropora
2015	Crest	1	Leptoria	25	20	392.6990817	28.9	Faviidae
2015	Crest	1	Acropora	4	3	9.424777961	28.9	Acropora
2015	Crest	1	Cyphastrea	20	15	235.619449	28.9	Faviidae
2015	Crest	1	Favites	20	14	219.9114858	28.9	Faviidae
2015	Crest	1	Favia	4	3.5	10.99557429	28.9	Faviidae
2015	Crest	1	Goniastrea	5	3	11.78097245	28.9	Faviidae
2015	Crest	1	Montipora	15	11	129.590697	28.9	Montipora
2015	Crest	1	Montipora	5	5	19.63495408	28.9	Montipora
2015	Crest	1	Goniastrea	4	3	9.424777961	28.9	Faviidae
2015	Crest	1	Favites	8	8	50.26548246	28.9	Faviidae
2015	Crest	1	Turbinaria	10	10	78.53981634	28.9	NA
2015	Crest	1	Lobophyllia	3	3	7.068583471	28.9	NA
2015	Crest	1	Favites	12	10	94.24777961	28.9	Faviidae
2015	Crest	1	Favia	10	7	54.97787144	28.9	Faviidae
2015	Crest	1	Acanthastrea	8	7	43.98229715	28.9	NA
2015	Crest	1	Goniastrea	6	3	14.13716694	28.9	Faviidae
2015	Crest	1	Favites	5	5	19.63495408	28.9	Faviidae
2015	Crest	1	Symphyllia	8	7	43.98229715	28.9	NA
2015	Crest	1	Platygyra	3	2	4.71238898	28.9	Faviidae
2015	Crest	1	Favia	3	3	7.068583471	28.9	Faviidae
2015	Crest	1	Goniastrea	5	5	19.63495408	28.9	Faviidae
2015	Crest	1	Favia	3	2	4.71238898	28.9	Faviidae
2015	Crest	1	Porites	2	2	3.141592654	28.9	Poritidae
2015	Crest	1	Goniastrea	4	4	12.56637061	28.9	Faviidae
2015	Crest	1	Goniastrea	3	2.5	5.890486225	28.9	Faviidae
2015	Crest	1	Hydnophora	30	23	541.9247327	28.9	NA
2015	Crest	1	Hydnophora	7	7	38.48451001	28.9	NA
2015	Crest	1	Hydnophora	7	6	32.98672286	28.9	NA
2015	Crest	1	Porites	2	1	1.570796327	28.9	Poritidae
2015	Crest	1	Cyphastrea	30	10	235.619449	28.9	Faviidae
2015	Crest	1	Favia	5	5	19.63495408	28.9	Faviidae
2015	Crest	1	Favia	5	5	19.63495408	28.9	Faviidae
2015	Crest	1	Goniastrea	4	3	9.424777961	28.9	Faviidae
2015	Crest	1	Goniastrea	5	4	15.70796327	28.9	Faviidae
2015	Crest	1	Porites	20	12	188.4955592	28.9	Poritidae
2015	Crest	1	Goniastrea	2.5	1.5	2.945243113	28.9	Faviidae
2015	Crest	1	Acropora	7	5	27.48893572	28.9	Acropora
2015	Crest	1	Platygyra	15	15	176.7145868	28.9	Faviidae
2015	Crest	1	Favites	7	4	21.99114858	28.9	Faviidae
2015	Crest	1	Favia	6	6	28.27433388	28.9	Faviidae
2015	Crest	1	Acropora	15	12	141.3716694	28.9	Acropora
2015	Crest	1	Acanthastrea	1.5	1.5	1.767145868	28.9	NA
2015	Crest	1	Hydnophora	20	13	204.2035225	28.9	NA
2015	Crest	1	Acropora	3	3	7.068583471	28.9	Acropora
2015	Crest	1	Porites	5	3	11.78097245	28.9	Poritidae
2015	Crest	1	Seriatopora	11	10	86.39379797	28.9	Pocilloporidae
2015	Crest	1	Favia	3.5	3.5	9.621127502	28.9	Faviidae
2015	Crest	1	Goniastrea	3	2	4.71238898	28.9	Faviidae
2015	Crest	1	Montipora	12	12	113.0973355	28.9	Montipora
2015	Crest	1	Goniastrea	3	3	7.068583471	28.9	Faviidae
2015	Crest	1	Porites	3	2	4.71238898	28.9	Poritidae
2015	Crest	1	Acropora	3	2	4.71238898	28.9	Acropora
2015	Crest	1	Porites	6	4	18.84955592	28.9	Poritidae
2015	Crest	1	Acropora	4	3	9.424777961	28.9	Acropora
2015	Crest	1	Acropora	3	2	4.71238898	28.9	Acropora
2015	Crest	1	Acropora	2	2	3.141592654	28.9	Acropora
2015	Crest	1	Euphyllia	5	5	19.63495408	28.9	NA
2015	Crest	1	Porites	5	4	15.70796327	28.9	Poritidae
2015	Crest	1	Porites	7	5	27.48893572	28.9	Poritidae
2015	Crest	1	Hydnophora	10	8	62.83185307	28.9	NA
2015	Crest	1	Acropora	4	2	6.283185307	28.9	Acropora
2015	Crest	1	Oxypora	20	15	235.619449	28.9	NA
2015	Crest	1	Goniastrea	2	2	3.141592654	28.9	Faviidae
2015	Crest	1	Porites	1.5	1	1.178097245	28.9	Poritidae
2015	Crest	1	Fungia	6	6	28.27433388	28.9	NA
2015	Crest	1	Porites	2	2	3.141592654	28.9	Poritidae
2015	Crest	1	Cyphastrea	5	5	19.63495408	28.9	Faviidae
2015	Crest	1	Cyphastrea	5	3	11.78097245	28.9	Faviidae
2015	Crest	1	Cyphastrea	3	2.5	5.890486225	28.9	Faviidae
2015	Crest	1	Cyphastrea	6	5	23.5619449	28.9	Faviidae
2015	Crest	1	Acropora	3	3	7.068583471	28.9	Acropora
2015	Crest	1	Leptastrea	11	10	86.39379797	28.9	Faviidae
2015	Crest	1	Favia	10	9	70.68583471	28.9	Faviidae
2015	Crest	1	Goniastrea	3	2	4.71238898	28.9	Faviidae
2015	Crest	1	Goniastrea	2	2	3.141592654	28.9	Faviidae
2015	Crest	1	Porites	4	3	9.424777961	28.9	Poritidae
2015	Crest	1	Acropora	5	4	15.70796327	28.9	Acropora
2015	Crest	1	Porites	5	5	19.63495408	28.9	Poritidae
2015	Crest	1	Favites	3	3	7.068583471	28.9	Faviidae
2015	Crest	1	Galaxea	10	7	54.97787144	28.9	NA
2015	Crest	1	Pectinia	2.5	2.5	4.908738521	28.9	NA
2015	Crest	1	Acropora	10	5	39.26990817	28.9	Acropora
2015	Crest	1	Cyphastrea	4.5	2	7.068583471	28.9	Faviidae
2015	Crest	1	Acropora	1.5	1.5	1.767145868	28.9	Acropora
2015	Crest	1	Porites	2	1	1.570796327	28.9	Poritidae
2015	Crest	1	Cyphastrea	2	1	1.570796327	28.9	Faviidae
2015	Crest	1	Cyphastrea	4	3	9.424777961	28.9	Faviidae
2015	Crest	1	Porites	3	2	4.71238898	28.9	Poritidae
2015	Crest	1	Porites	2	2	3.141592654	28.9	Poritidae
2015	Crest	1	Porites	3	2	4.71238898	28.9	Poritidae
2015	Crest	1	Favia	11	8	69.11503838	28.9	Faviidae
2015	Crest	1	Goniastrea	10	5	39.26990817	28.9	Faviidae
2015	Crest	1	Goniastrea	4	4	12.56637061	28.9	Faviidae
2015	Crest	1	Goniastrea	4	3	9.424777961	28.9	Faviidae
2015	Crest	1	Goniastrea	2	2	3.141592654	28.9	Faviidae
2015	Crest	1	Platygyra	25	20	392.6990817	28.9	Faviidae
2015	Crest	1	Favia	5	5	19.63495408	28.9	Faviidae
2015	Crest	1	Favia	6	4	18.84955592	28.9	Faviidae
2015	Crest	1	Goniopora	4	3	9.424777961	28.9	Poritidae
2015	Crest	1	Montipora	12	12	113.0973355	28.9	Montipora
2015	Crest	1	Acropora	3	3	7.068583471	28.9	Acropora
2015	Crest	1	Porites	1	1	0.785398163	28.9	Poritidae
2015	Crest	1	Acropora	1.5	1.5	1.767145868	28.9	Acropora
2015	Crest	1	Favia	1	1	0.785398163	28.9	Faviidae
2015	Crest	1	Montipora	3	2	4.71238898	28.9	Montipora
2015	Crest	1	Acropora	2	1	1.570796327	28.9	Acropora
2015	Crest	1	Acropora	2	2	3.141592654	28.9	Acropora
2015	Crest	1	Acropora	1.5	1.5	1.767145868	28.9	Acropora
2015	Crest	1	Acropora	20	14	219.9114858	28.9	Acropora
2015	Crest	1	Acropora	6	3	14.13716694	28.9	Acropora
2015	Crest	1	Porites	5	2	7.853981634	28.9	Poritidae
2015	Crest	1	Acropora	4	3	9.424777961	28.9	Acropora
2015	Crest	1	Favia	2	2	3.141592654	28.9	Faviidae
2015	Crest	1	Goniopora	2	2	3.141592654	28.9	Poritidae
2015	Crest	1	Psammocora	14	12	131.9468915	28.9	NA
2015	Crest	1	Acropora	3	3	7.068583471	28.9	Acropora
2015	Crest	1	Acropora	9	8	56.54866776	28.9	Acropora
2015	Crest	1	Platygyra	14	8	87.9645943	28.9	Faviidae
2015	Crest	1	Acanthastrea	4	3	9.424777961	28.9	NA
2015	Crest	1	Platygyra	11	7	60.47565858	28.9	Faviidae
2015	Crest	1	Platygyra	14	7	76.96902001	28.9	Faviidae
2015	Crest	1	Acropora	7	7	38.48451001	28.9	Acropora
2015	Crest	1	Acropora	4	4	12.56637061	28.9	Acropora
2015	Crest	1	Montipora	7	6	32.98672286	28.9	Montipora
2015	Crest	1	Montipora	6	5	23.5619449	28.9	Montipora
2015	Crest	1	Pocillopora	3	2	4.71238898	28.9	Pocilloporidae
2015	Crest	1	Platygyra	2	1	1.570796327	28.9	Faviidae
2015	Crest	1	Favia	5	5	19.63495408	28.9	Faviidae
2015	Crest	1	Platygyra	24	15	282.7433388	28.9	Faviidae
2015	Crest	1	Montipora	6	6	28.27433388	28.9	Montipora
2015	Crest	1	Porites	2	2	3.141592654	28.9	Poritidae
2015	Crest	1	Montipora	4	3	9.424777961	28.9	Montipora
2015	Crest	1	Montipora	4	3	9.424777961	28.9	Montipora
2015	Crest	1	Platygyra	7	4	21.99114858	28.9	Faviidae
2015	Crest	1	Goniastrea	2	2	3.141592654	28.9	Faviidae
2015	Crest	1	Acropora	4	4	12.56637061	28.9	Acropora
2015	Crest	1	Favia	5	4	15.70796327	28.9	Faviidae
2015	Crest	1	Porites	4	3	9.424777961	28.9	Poritidae
2015	Crest	1	Porites	3	2	4.71238898	28.9	Poritidae
2015	Crest	1	Favites	17	15	200.2765317	28.9	Faviidae
2015	Crest	1	Favia	15	15	176.7145868	28.9	Faviidae
2015	Crest	1	Pocillopora	13	12	122.5221135	28.9	Pocilloporidae
2015	Crest	1	Montipora	17	12	160.2212253	28.9	Montipora
2015	Crest	1	Favia	8	6	37.69911184	28.9	Faviidae
2015	Crest	1	Porites	11	4	34.55751919	28.9	Poritidae
2015	Crest	1	Oxypora	7	6	32.98672286	28.9	NA
2015	Crest	1	Oxypora	6	3	14.13716694	28.9	NA
2015	Crest	1	Oxypora	8	6	37.69911184	28.9	NA
2015	Crest	1	Favia	6	6	28.27433388	28.9	Faviidae
2015	Crest	1	Goniopora	1.5	1	1.178097245	28.9	Poritidae
2015	Crest	1	Montipora	5	5	19.63495408	28.9	Montipora
2015	Crest	1	Favia	3	2	4.71238898	28.9	Faviidae
2015	Crest	1	Goniastrea	4	2	6.283185307	28.9	Faviidae
2015	Crest	1	Fungia	5	5	19.63495408	28.9	NA
[truncated: 2,440 more rows]
